# Supplementary material for: Enhancing hERG Risk Assessment with Interpretable Classificatory and Regression Models
Source: Chem Res Toxicol. 2024 May 23;37(6):910–22. doi: 10.1021/acs.chemrestox.3c00400 (PMC11187631; doi:10.1021/acs.chemrestox.3c00400)
Supplement: Supplementary file 2 — tx3c00400_si_002.zip [file tx3c00400_si_002.zip]

Archive with 16 entries (16 files):
- datasets/benchmark.csv
- datasets/regression/curated_regression.csv
- datasets/regression/y_test.json
- datasets/regression/y_train.json
- datasets/binary/y_test.json
- datasets/binary/y_train.json
- datasets/binary/curated_binary.csv
- datasets/regression/X_test.json
- datasets/multiclass/y_test.json
- datasets/multiclass/y_train.json
- datasets/multiclass/curated_multiclass.csv
- datasets/multiclass/X_test.json
- datasets/binary/X_test.json
- datasets/regression/X_train.json
- datasets/multiclass/X_train.json
- datasets/binary/X_train.json
