# Supplementary material for: Enhancing hERG Risk Assessment with Interpretable Classificatory and Regression Models
Source: Chem Res Toxicol. 2024 May 23;37(6):910–22. doi: 10.1021/acs.chemrestox.3c00400 (PMC11187631; doi:10.1021/acs.chemrestox.3c00400)
Supplement: Supplementary file 2 — tx3c00400_si_002.zip [file tx3c00400_si_002.zip › datasets/benchmark.csv]

pIC50 (uM)	ID	SMILES	Outcome
6.26760624017703	CHEMBL486162	CC(=O)Nc1cc(-c2cccc(N3CCN(C)CC3)n2)nc(-n2nc(C)cc2C)n1	1
6.03621217265444	CHEMBL3237713	CC(O)CN(C)C1CCN(c2ccc(=Nc3ncc4c5ccncc5n(C5CCC(C)CC5)c4n3)[nH]n2)CC1	1
5.05060999335509	CHEMBL4173454	CCCC(CCO)N=c1[nH]c(=N)[nH]c2cccc(F)c12	1
4	CHEMBL3417752	O=C(c1ccc(Oc2ccc(S(=O)(=O)C3(C(=O)NO)CCC4(CCNCC4)C3)cc2)cc1)N1CCCC1	0
4.59859945921846	CHEMBL1085591	CC1CCCN1CCc1ccc2nc(C3=NCCS3)ccc2c1	0
5	CHEMBL4209849	CCS(=O)(=O)c1ccc(OC(C)C(F)(F)F)c(C(=O)N2Cc3cn(-c4ccccc4F)nc3C2)c1	0
4.52287874528034	CHEMBL1814329	Cc1c(C(=O)NC2(c3noc(C(F)(F)F)n3)CC2)nn(-c2ccc(Cl)cc2Cl)c1-c1ccc(Cl)cc1	0
4.52287874528034	CHEMBL3978111	CN1C(=O)N(c2cccc(C(F)(F)F)c2)C2=C(C(=O)CC2)C1c1ccc(C#N)cc1[S+](C)[O-]	0
6.55752023093555	CHEMBL1771093	Cc1cc(N2CCC(C3CCN(c4ncc(Cl)cn4)CC3)CC2)nc(C#N)n1	1
5	CHEMBL447328	c1ccc(-c2cc3c(ccn4cnnc34)nc2-c2ccc(CN3CCC(c4nc(-c5ccccn5)n[nH]4)CC3)cc2)cc1	0
4.48148606012211	CHEMBL3608742	NS(=O)(=O)c1ccc(Oc2cnc3ccc(=O)n(CCN4CCC(c5nc6ccc(Cl)cc6[nH]5)CC4)c3c2)cc1	0
5.59999938302362	CHEMBL3774411	Cn1c(SCCCN2CC3CCN(c4ccc(C(F)(F)F)cc4)C3C2)nnc1-c1ccnc(O)c1	1
4.70000006855703	CHEMBL1836214	CC(C)Oc1ccc(-c2nc(-c3ccc4c(c3)CCN(C(CO)CO)C4)no2)cc1C#N	0
5.86646109162978	CHEMBL1086513	CC1CCCN1CCc1ccc2nc(-c3cnc(-c4ccccc4)s3)ccc2c1	1
5.94807608395389	CHEMBL3093985	CCCCN(CC)CC=CCc1ccc(Cl)cc1	1
5.6675615400844	CHEMBL1818835	COc1cc(-c2cn(Cc3csc4ccccc34)nn2)ccc1-n1cnc(C)c1	1
3	CHEMBL3598099	CC(OC(=O)N1CCC(OC2CCC(Oc3cnc(S(C)(=O)=O)cn3)CC2)CC1)C(F)(F)F	0
5.72124639904717	CHEMBL2147020	Cc1cc(C#N)ccc1-c1ccnc(NCc2[nH]nc3ncccc23)c1	1
5.32790214206428	CHEMBL4636056	CN1C(C)(C)CC(N=c2[nH]c3c(-c4ccc(C(=O)N5CC6CC5CO6)cc4)cnn3c(N)c2-c2ccccc2)CC1(C)C	1
5.8000008748032	CHEMBL560270	Cc1cccc(N2CCN(CCN(C)CC34CCC(CC3)C4(C)C)C2=O)c1	1
5	CHEMBL457931	NC(=O)c1cc2cc(C3(Cc4ccccc4)CCNC3)ccc2[nH]1	0
3.47755576649368	CHEMBL3425799	O=c1ccc2ncc(F)c3c2n1CC3(O)CC12CCC(NCc3nc4c(cc3F)OCC(O)=N4)(CC1)CO2	0
4.48148606012211	CHEMBL3127675	O=C(C1CC2(CCN(C3CCOCC3)CC2)C1)N1CCN(C2CCC2)CC1	0
5.09258863922541	CHEMBL3966599	Cn1ccc(Cn2cc(-c3ccc(Cl)c(OC(F)F)c3)cn2)n1	1
5.85387196432176	CHEMBL3799529	CC(C)CS(=O)(=O)n1ccc2c(-c3ccc(C(F)(F)F)cc3)cc(N3CCNCC3)nc21	1
5.52287874528034	CHEMBL4517101	N#Cc1ccc(OC2CN(S(=O)(=O)c3ccc(Cl)cc3Cl)CC2(O)CN)cc1F	1
5.89962945488244	CHEMBL4543679	C[Si]1(C)CCN(Cc2cc(-c3ccc(C(F)(F)F)cc3)n(-c3ccc(F)cc3)n2)CC1	1
5	CHEMBL4521594	NS(=O)(=O)c1cc(NC(=O)Cc2ccccc2)ccc1Oc1cccc(Cl)c1	0
7.07998108397109	CHEMBL259243	O=C(c1ccc(Cl)cc1)N1CCC2(CCN(Cc3ccccc3Oc3ccccc3)CC2)CC1	1
5.67778070526608	CHEMBL4209248	CCc1nn2c(C)cc(C)nc2c1Cc1ccc(C=CCN2CCN(C(C)C)CC2)cc1	1
5	CHEMBL2171024	O=C(O)c1cccc(C(=O)N2CCC(N3CCC(Oc4ccc(Cl)c(Cl)c4)CC3)CC2)c1	0
5.17392519729917	CHEMBL4521294	c1ccc(-c2cccc3[nH]c(-c4ccncc4)nc(=NCc4ccccn4)c23)cc1	1
4.22184874961636	CHEMBL3605001	O=C(O)C(F)(F)CCOc1ccc2ncc(F)c(CCC34CCC(NCc5ccc6c(n5)N=C(O)CO6)(CC3)CO4)c2n1	0
4.52287874528034	CHEMBL3945540	CN1C(=O)N(c2ccnc(C(F)(F)F)c2)C2=C(C(=O)CC2)C1c1ccc(C#N)cc1S(C)(=O)=O	0
5.53760200210104	CHEMBL4468719	CCC(=O)N(C)CCOc1c(-c2cc(F)cc(NC(=O)c3ccc(C4CC4)cc3F)c2C)nc[nH]c1=N	1
5.82390874094432	CHEMBL3786899	c1ccc2c(c1)CNC(CN1CCC3(CCc4ccccc43)CC1)C2	1
4.45593195564972	CHEMBL1084000	CN(C)CCCCc1ccc(C2(C)COC2)cc1	0
4.90000014205763	CHEMBL4635448	NC(=O)C1CCC(c2ccc(Oc3ccccc3)cc2)N1	0
9.05060999335509	CHEMBL3422959	OC1=Nc2nc(CNC34CCC(CCc5c(F)cnc6cc(C(F)(F)F)cnc56)(CC3)OC4)ccc2OC1	1
4.38721614328026	CHEMBL466648	Cc1ncc(-c2c(C)c(CNC3CCC(F)C3)nn2-c2ncccc2Cl)cc1F	0
5	CHEMBL223604	COCCOc1ccc2c(c1)Cc1c-2n[nH]c1-c1csc(C#CCOc2ccccc2)c1	0
5.8000008748032	CHEMBL3775946	Cn1c(SCCCN2CC3CCN(c4c(F)cccc4C(F)(F)F)C3C2)nnc1-c1cnccn1	1
4.5003129173816	CHEMBL551826	O=C(NC1CCN(Cc2ccn(-c3ccc(C(F)(F)F)cc3)c2)CC1)N1CCC(O)C1	0
4.90000014205763	CHEMBL4554158	Cc1nn(C)cc1NC(=O)C1CCCCC1C(=O)c1ccc(-c2cc[nH]n2)cc1F	0
6.53000135778125	CHEMBL3958201	Cn1c(SCCCN2CCC3(CC3c3ccc(C(F)(F)F)cc3)C2)nnc1C1CCCCC1	1
4	CHEMBL2030451	CS(=O)(=O)Cc1cc(N2CCOCC2)nc(-c2ccc(NC(=O)Nc3ccc(F)cc3)cc2)n1	0
4.49485002168009	CHEMBL2336324	CC1COCCN1c1nc(N2CCOCC2C)c2ccc(-c3ccc4ncnc(O)c4c3)nc2n1	0
5.85387196432176	CHEMBL4483575	C=CC(=O)N(C)CCOc1c(-c2cc(F)cc(NC(=O)c3ccc(C4CC4)cc3F)c2C)nc[nH]c1=N	1
4.47755576649368	CHEMBL3289801	CS(=O)(=O)c1ccc2[nH]c(=N)n(CC(O)c3cccc(Cl)c3Cl)c2c1	0
4.09691001300806	CHEMBL4077920	NS(=O)(=O)c1ccncc1-c1nc2cccc(-c3ccccc3)c2c(=NCc2ccccn2)[nH]1	0
5.69897000433602	CHEMBL3393719	CS(=O)(=O)c1ccc(-c2ccc3[nH]nc(-c4cncc(OC5CNCCC56CC6)n4)c3c2)c(F)c1	1
5.18045606445813	CHEMBL4633607	O=C(NC1CCCOC1)c1n[nH]c2ccc(-c3cccc(F)c3F)cc12	1
4.3767507096021	CHEMBL248297	O=C(NC1CCN(Cc2ccc(OCCCN3CCCCC3)c(F)c2)CC1)c1cc(=O)c2ccc(F)cc2o1	0
4	CHEMBL424872	CCOc1nc(C(=O)NCc2ccc(S(C)(=O)=O)cc2)cc(N)c1C#N	0
4	CHEMBL110	O=C(Cn1ccnc1[N+](=O)[O-])NCc1ccccc1	0
5.13241467345296	CHEMBL3093951	CCCCN(CC)CC#CCOCc1ccc(Cl)cc1	1
5.65199905465373	CHEMBL391514	O=C(CCCCCN1C(=O)c2ccccc2N(Cc2ccccc2)C(=O)C1Cc1ccccc1)NO	1
6.69999179744619	CHEMBL556496	COc1cccc(C2CCCN(CCN3CCN(c4cccc(Cl)c4)C3=O)C2)c1	1
3.75300930075845	CHEMBL3127986	N#CC1CC(F)CN1C(=O)C(N)Cc1cscn1	0
4.77989191195995	CHEMBL377734	O=C(NC1CC1)c1cc(NCc2cnc(Nc3ccccn3)s2)c(F)cc1F	0
4.52287874528034	CHEMBL4447768	CC1OCC2(CCN(c3ncc(Sc4cccnc4C(F)(F)F)c(O)n3)CC2)C1N	0
5.19382002601611	CHEMBL1085398	Cc1onc(-c2ccccc2)c1-c1ccc2cc(CCN3CCCC3C)ccc2n1	1
5.20760831050175	CHEMBL1829637	NC1(c2ccccc2)CCC(N2CC(NC(=O)CNC(=O)c3cccc(C(F)(F)F)c3)C2)CC1	1
4	CHEMBL4577523	COc1nn(C)cc1Nc1nccc(-c2c[nH]c3c(NC(=O)C(C)N4CCN(C)CC4)cccc23)n1	0
4.3600000320761	CHEMBL568523	CC1(C)Cc2cccc(CN3CCC4(CC3)CCN(C(=O)c3ccc(N)cn3)CC4)c2O1	0
4.48148606012211	CHEMBL2326488	CN1CCc2cc3[nH]c(=N)sc3cc2CC1	0
4.20760831050175	CHEMBL214969	COc1ccc2c(=O)n(CCO)c(C#N)c(-c3cccc(F)c3)c2c1	0
4.67778070526608	CHEMBL2041183	Cc1cc(C(=O)O)ccc1-c1ccc(N2C(=O)N(c3cc(C(F)(F)F)ncn3)C3(CCN(Cc4ncccc4C)CC3)C2=O)cc1	0
4.55284196865778	CHEMBL4447631	Cc1cnc(Nc2ccc(N3CCC(N(C)CCO)CC3)c(F)c2)nc1-c1cnn(C(C)C)c1	0
4.30000002913909	CHEMBL256653	Cc1nc2cc3c(cc2o1)CCN(CCCSc1nnc(-c2cccnc2)n1C)CC3	0
6.22914798835786	CHEMBL4483664	CCN(CC)Cc1cc(-c2ccc3ncc(-c4ccc([S+](C)[O-])cc4)n3n2)ccc1F	1
4.60205999132796	CHEMBL385710	CN(C)C(=O)C(CO)N(C)Cc1ccc2c(c1)CCC(N1CCN(CCc3ccc(F)cc3)CC1=O)C2	0
7.53760200210104	CHEMBL550818	CN(CC1CCOCC1)C1CCN(c2nc3ccccc3n2Cc2ccc(F)cc2)CC1	1
5	CHEMBL516697	Cc1nc2cc(F)c(F)cc2c(=O)n1-c1ccc(OC2CCN(C3CCC3)CC2)cc1	0
5.34678748622466	CHEMBL1834647	CCOC1CCC(N2CC(NC(=O)CN=c3[nH][nH]c4ccc(C(F)(F)F)cc34)C2)CC1	1
6.95860731484178	CHEMBL4281315	CN(c1ccc(-c2cc3ccccc3s2)nn1)C1CC(C)(C)NC(C)(C)C1	1
4.10402526764094	CHEMBL2021969	CCOC(=O)C1CCN(CCCOc2ccc(S(=O)(=O)NC(=O)Nc3ccccc3)cc2)CC1	0
4.22184874961636	CHEMBL3747710	CCS(=O)(=O)C1CCN(C(=O)c2ccc(CC3CCC(C(O)c4ccccc4)N3)cc2)CC1	0
5	CHEMBL4079239	CC1c2nnn(-c3ncc(F)cn3)c2CCN1C(=O)c1cccc(C(F)(F)F)c1Cl	0
4.48148606012211	CHEMBL4062218	CNC(=O)c1ccc(N=c2nc(OC3CCCC3)c3c(-c4ccc5nc(C)oc5c4)c[nH]c3[nH]2)c(OC)c1	0
4.52287874528034	CHEMBL4570587	CC1OCC2(CCN(c3nc4[nH]nc(Sc5cc[nH]c(=N)c5Cl)c4c(=O)n3C)CC2)C1N	0
4.61618463401957	CHEMBL4100106	CCOC(=O)C1=C(CN2CCOCC2CO)NC(c2nccs2)=NC1c1ccc(F)cc1Br	0
4.90000014205763	CHEMBL4637902	N#Cc1cccc(COc2ccc(C3CCC(C(N)=O)N3)cc2)c1	0
5	CHEMBL2057795	CCN1CCN(c2nc(C)nc3sc(-c4ccccc4)cc23)CC1	0
4.80134291304558	CHEMBL4470253	COC1CC(Cc2ccc(Cl)cc2)N(C2CCN(c3nc(=N)[nH][nH]3)CC2)C1	0
5.65955588515988	CHEMBL1818823	COc1cc(-c2cn(Cc3ccc(F)cc3)nn2)ccc1-n1cnc(C)c1	1
5.21467016498923	CHEMBL2326692	Clc1ccc(C2CCCCNC2)cc1Cl	1
4.52287874528034	CHEMBL3683753	NC(=O)c1nn(CC(=O)N2C(C(=O)Nc3cccc(Br)n3)CC3CC32)c2ccccc12	0
4.70553377383841	CHEMBL1287920	NC(=O)c1cnc(NC2CCCNC2)c2cc(-c3ccccc3)sc12	0
4.30000002913909	CHEMBL1276948	O=C(O)C1CN(C2CCC3(Cc4ccccc4Cc4ccccc43)C2)C1	0
6.22184874961636	CHEMBL3605002	COC(=O)C1CC1COc1ccc2ncc(F)c(CCC34CCC(NCc5ccc6c(n5)N=C(O)CO6)(CC3)CO4)c2n1	1
4.52287874528034	CHEMBL3746562	CC1(c2cc(=NC(=O)n3ccc4cc(Oc5ncnc6c5CCNC6)ccc43)[nH][nH]2)CC1	0
5	CHEMBL4211012	CC(Oc1ccc(S(C)(=O)=O)cc1C(=O)N1Cc2cn(-c3ccccc3F)nc2C1)C(F)(F)F	0
5.05799194697769	CHEMBL4649550	Cc1noc(N2CC3CCC(C2)C3N=c2nc3c(OCC(F)(F)F)ccc(C(F)(F)F)n3[nH]2)n1	1
6.19999817218203	CHEMBL3775408	Cn1c(SCCCN2CC3CCN(c4ccccc4C(F)(F)F)C3C2)nnc1-c1ccccn1	1
4.34678748622466	CHEMBL4078201	COc1ccc2ncc(F)c(C(O)CCC3CCN(C4CC(c5cc(F)ccc5F)C4)CC3C(=O)O)c2n1	0
3.62000000344337	CHEMBL16	OC1=NC(c2ccccc2)(c2ccccc2)C(O)=N1	0
5.95860731484178	CHEMBL3582331	CCn1cc(C2(c3n[nH]c(=NC)o3)NC(c3ncc(-c4ccc(F)cn4)[nH]3)Cc3c2[nH]c2ccccc32)cn1	1
5.92701525537207	CHEMBL4575948	FC(CCN1CCc2ccccc2CC1)Cc1ccccc1	1
4.92445303860747	CHEMBL1078231	CCCCC1CN(CC2CCOCC2)C(=O)OC12CCN(C1(C)CCN(C(=O)c3c(C)ncnc3C)CC1)CC2	0
4.70000006855703	CHEMBL2171014	Cc1c(Cl)ccc(OC2CCN(C3CCN(C(=O)NS(=O)(=O)c4ccc(N(C)C)cc4)CC3)CC2)c1Cl	0
4.4999999533289	CHEMBL473921	CC1CN(Cc2ccc(-c3cccnc3C(=O)N3CCC(Nc4ccc(F)cc4)CC3)cc2)CC(C)N1	0
4.92081875395238	CHEMBL2204592	CNc1cc(Nc2cnc(C#N)c(OC(C)CN(C)C)n2)ncc1-c1cnn(C)c1	0
4.54211810326601	CHEMBL3593779	CC1CN(c2ccc(C#N)cn2)CCC1Nc1c(C(N)=O)c[nH]c2nccc1-2	0
5.18842499412941	CHEMBL2022997	Cc1cccc(C(CCCN)(c2ccccc2)c2ccccc2)c1	1
4.80966830182971	CHEMBL4285462	Cc1[nH]nc(N=c2cc[nH]c3ccc(S(=O)(=O)C(C)(C)C)cc23)c1C	0
5.14266750356873	CHEMBL1823043	O=C(C1CC(Oc2cccc(Cl)c2)CN1)N1CCCN(C2CCC2)CC1	1
6.53760200210104	CHEMBL1760247	COc1ccc(C2CN(CCC3CCS(=O)(=O)CC3)CC2CC(=O)Nc2cccc(Cl)c2)cc1	1
4.52287874528034	CHEMBL1802910	CN(Cc1ccccc1)S(=O)(=O)Nc1ccc2ccc3ncc(-c4cnn(C)c4)cc3c(=O)c2c1	0
5.07572071393812	CHEMBL1170953	O=C(c1ccc(Oc2ccc(F)cc2)cn1)N1CCCN(C2CCC2)CC1	1
7.52287874528034	CHEMBL1951774	O=C(CNC(=O)c1cccc(C(F)(F)F)c1)NC1CCN(C2CCC(O)(c3cccnn3)CC2)C1	1
4.09691001300806	CHEMBL3233190	CC(C)N(C)C1CCC(N2CCC(NC(=O)c3cc(F)cc(C(F)(F)F)c3)C2=O)C(CS(=O)(=O)C(C)(C)C)C1	0
3.49999999452969	CHEMBL254316	Cc1nnc(C(=O)NC(C)(C)c2nc(C(=O)NCc3ccc(F)cc3)c(O)c(=O)n2C)o1	0
4.84466396253494	CHEMBL570360	COc1ccc(CCCN2C(=O)N(NS(C)(=O)=O)CC2c2ccc(OC)cc2)cc1	0
4.65169513695184	CHEMBL4635680	O=C(NCC1CCCOC1)c1n[nH]c2ccc(-c3cccc(F)c3F)cc12	0
4.70443290003752	CHEMBL494479	CCN(CC)C(=O)c1ccc(C2=CC3(CCNCC3)Oc3ccc(O)cc32)cc1	0
5.09691001300806	CHEMBL589833	O=C(c1cc(Cc2c[nH]c(=O)c3cc(Cl)c(Cl)n23)ccc1F)N1CCC(N2CCCC2)CC1	1
4.69897000433602	CHEMBL4551714	COCC1Cn2cc(-c3nc(Nc4ccnn4C)ncc3C)cc2C(=O)N1Cc1cccc(C)n1	0
5	CHEMBL560673	O=C(c1ccccc1C(F)(F)F)N(C1CCC1)C1CCNC1	0
5.43179827593301	CHEMBL2031881	CNC(=O)c1ccc(-c2ccc3c(c2)CCN(CCN2CCCC2)C3=O)c(F)c1	1
4.63827216398241	CHEMBL2043326	COc1cc(N2C(=O)N(c3ccc(-c4ccc(C(=O)O)c(C)c4)cc3)C(=O)C23CCN(Cc2ncccc2C)CC3)ncn1	0
4.48945498979339	CHEMBL243664	COc1ccc(-c2cc(=O)c3c(O)cc(O)cc3o2)cc1	0
4.70000006855703	CHEMBL2147211	COc1cnc(-c2ccccc2CCNC(=O)c2ccc(OCCC(F)(F)F)nc2)cn1	0
5	CHEMBL3787462	COc1ccc(-c2nnc(C(=O)N3CCC(Oc4ccc(CN5CC(O)C(C)(C)C5)cc4)CC3)o2)cc1	0
5.21112488422458	CHEMBL2380444	CC1(c2cccc(-c3cccc(Cl)c3)c2)NC(=N)CCO1	1
3.11182050608168	CHEMBL519266	CCC1CN2CCC3(C(O)=Nc4ccccc43)C2CC1C(=COC)C(=O)OC	0
5.40340290437354	CHEMBL2334606	COc1ccccc1N1CCN(CC(O)COc2ccc(C(F)(F)F)cc2)CC1	1
4.55284196865778	CHEMBL1830707	c1ccc(N=c2[nH]c3c(s2)CCCc2n[nH]cc2-3)nc1	0
5.20000023710935	CHEMBL397395	COc1ccc2nccc(C3CN(C4CCN(Cc5ccc(C)c(C)c5)CC4)C(=O)O3)c2c1	1
7.09691001300806	CHEMBL1289063	CC(C)S(=O)(=O)NC1CN(c2ccccc2)CC1c1ccc(-c2ccc(F)nc2)cc1	1
5.85387196432176	CHEMBL1289218	CC(C)C(N=c1[nH]c2ccnc(O)c2c2cnccc12)C(F)(F)F	1
6.33724216831843	CHEMBL563220	Cn1cnc(C(=O)N(Cc2cccc(OC(F)(F)F)c2)CC2C3CN(CC4CCCC4)CC32)c1	1
5	CHEMBL403774	CC(Oc1cccc2ncnc(Nc3ccc(OCc4ccccn4)c(Cl)c3)c12)C(=O)N1CCOCC1	0
5.4089353929735	CHEMBL4208552	CC1=CC(CF)(c2cc(NC(=O)c3ccc(C#N)cn3)ccc2F)NC(=N)O1	1
5.2518119729938	CHEMBL3128200	N=c1[nH]c2c(s1)CCC2C(=O)Nc1ccc(CC2CCC(C(O)c3ccc(F)cc3)N2)cc1	1
5.27572413039921	CHEMBL2059317	O=C1CCc2c(F)cccc2N1CCCN1CCC(n2c(O)nc3ccccc32)CC1	1
5	CHEMBL3759969	COC(=O)N1CCC(CN2CCC(NC(=O)c3cc(Cl)c(N)cc3OC)C(OC)C2)CC1	0
5.11350927482752	CHEMBL3810135	CC(C)(C)c1cc(=NC(=O)n2ncc3cc(Oc4ncnc5c4CNC5)ccc32)[nH]o1	1
6.00877392430751	CHEMBL1642188	CCOC(=O)c1sc2nc(C=Cc3ccc(-n4cnc(C)c4)c(OC)c3)nc(N)c2c1C	1
5	CHEMBL4521058	FC(F)(F)c1nc2cccc(-c3ccccc3)c2c(=NCc2ccccn2)[nH]1	0
5	CHEMBL1823046	N#Cc1ccc(OC2CNC(C(=O)N3CCCN(C4CCC4)CC3)C2)cc1	0
7.34678748622466	CHEMBL1729	COc1cc(N)c(Cl)cc1C(=O)NC1CCN(CCCOc2ccc(F)cc2)CC1OC	1
5.16115090926274	CHEMBL3217922	COCC(C)Oc1cc(Oc2ccc(S(C)(=O)=O)cc2)cc(C(=O)Nc2nccs2)c1	1
5.13076828026902	CHEMBL3353407	C=CC(=O)Nc1cc(Nc2ncc(Cl)c(-c3cn(C)c4ccccc34)n2)c(OC)cc1N(C)CCN(C)C	1
5	CHEMBL3759348	CCC(=O)N1CCCC(CN2CCC(NC(=O)c3cc(Cl)c(N)cc3OC)C(OC)C2)C1	0
4.6903698325741	CHEMBL4084170	CC1(c2cc(CNCCC(F)(F)F)c(F)cc2F)CCSC(=N)N1	0
4.22184874961636	CHEMBL4096195	CC(C)C1(C(=O)O)CCC(C)(c2nc(-c3ccc(C(=O)Nc4cc(C(F)(F)F)ccn4)cc3)c3c(N)nccn23)C1	0
5.31875876262441	CHEMBL455424	CNCc1cc(S(=O)(=O)NC)ccc1Oc1ccc(Cl)c(Cl)c1	1
2.52000000005781	CHEMBL40	CCC1(c2ccccc2)C(O)=NC(=O)N=C1O	0
5.63827216398241	CHEMBL1090159	OC(c1cccnc1)(c1cccnc1)C(c1ccccc1)N1CCNCC1	1
5	CHEMBL1080585	CCOc1cc(CN2CCC(N=c3[nH]c4cc(C(=O)O)ccc4o3)CC2)cc(OCC)c1Cl	0
5	CHEMBL476323	Cc1nc2cccc(C(F)(F)F)c2c(=O)n1-c1ccc(OCCCN2CCCC2)cc1	0
5.61978875828839	CHEMBL3605121	OCCCOc1ccc2ncc(F)c(CCC34CCC(NCc5ccc6c(n5)N=C(O)CO6)(CC3)CO4)c2n1	1
4.52287874528034	CHEMBL4100226	CN(C)C(=O)c1cccc(-c2ccccc2CC(c2cccnc2)c2cccnc2)c1	0
7.4089353929735	CHEMBL71752	CCOC(=O)C1=CC2(CC)CCCN3CCc4c(n1c1ccccc41)C32	1
5	CHEMBL513248	C#CCN(CC#C)C(=O)C1(c2cccs2)CC1CN	0
5.72000016363892	CHEMBL574655	COc1ccccc1Oc1cccc(CN2CCC3(CC2)CCN(C(=O)c2ccncn2)CC3)c1	1
5	CHEMBL4169136	N#Cc1cc(COC(=O)N2CC3C(CNC(=O)NCCCc4cnn[nH]4)C3C2)cc(C(=O)OC(F)(F)F)c1	0
5.74472749489669	CHEMBL487230	CCCn1c(-c2ccc(OCCCN3CCCCC3)cc2)nc2ccccc2c1=O	1
4.52287874528034	CHEMBL3425807	O=c1ccc2ncc(F)c3c2n1CC3(O)CC12CCC(NCc3ncc4c(n3)N=C(O)CO4)(CC1)CO2	0
5.16749108729376	CHEMBL4211921	Cn1cc(-c2ccc(OC3CCN(C(=O)Cc4ccc(OC(F)(F)F)cc4)C3)c(C(N)=O)n2)cn1	1
4	CHEMBL3221483	COCC(Oc1ncnc2c1cnn2-c1ncccc1Cl)C(=O)Nc1ccc(C)cn1	0
7.10001543745061	CHEMBL244278	Cc1cc(-c2ccc3c(c2)CCN(CCCSc2nnc(-c4cccc(Cl)c4)n2C)CC3)no1	1
5.49999967865707	CHEMBL556272	O=C1N(CCN2Cc3ccccc3C2)CCN1c1cc(F)cc(Cl)c1	1
4.86966623150499	CHEMBL1094042	CC(C)(C)c1[nH]c2ccccc2c1C1CCCN(Cc2ccc(C=CC(=O)NO)cc2)C1	0
7.52287874528034	CHEMBL1951768	O=C(CNC(=O)c1cccc(C(F)(F)F)c1)NC1CCN(C2CCC(O)(c3ccccn3)CC2)C1	1
4.80000005273845	CHEMBL2069412	O=C(NC1COc2cccc(-c3ccnc(CO)c3)c2C1)c1ccc(OCC(F)(F)F)nc1	0
8.31875876262441	CHEMBL1258961	NC(=O)c1cccc(OC2CC3CCC(C2)N3C2(c3ccccc3)CC2)c1	1
5.0268721464003	CHEMBL4078730	CN=c1nc(N2CCC3(CCN(CC(O)c4ccc5c(c4C)COC5=O)CC3)C2=O)cc[nH]1	1
5.34678748622466	CHEMBL3639746	CCc1nn2c(C)cc(C)nc2c1Cc1ccc(CCCN2CCN(C(C)C)CC2)cc1	1
4.52287874528034	CHEMBL3355550	OC1CCC(N=c2ccn3ncc(-c4cccc(C(F)(F)F)c4)c3[nH]2)CC1	0
4.70553377383841	CHEMBL3965757	CC1CCC(N)CN1c1ccncc1Nc1ncc2ccc(-c3c(F)cccc3F)nn12	0
4.39794000867204	CHEMBL3601331	O=C(CCCCCCC(=O)Nc1ccc2ccnc(Nc3ccc(Br)cc3F)c2c1)NO	0
5	CHEMBL4171368	CCCC(CCO)N=c1[nH]c(=N)[nH]c2cc(OC)ccc12	0
4.52287874528034	CHEMBL3936197	COC1CCC(N=c2ccc3ncc(-c4cccc(OC(F)(F)F)c4)n3[nH]2)CC1	0
4.92081875395238	CHEMBL1834718	NC(=O)n1[nH]c(=NCC(=O)NC2CN(C3CCC(c4ccc5c(c4)OCO5)CC3)C2)c2cc(C(F)(F)F)ccc21	0
4.60000007460618	CHEMBL2070945	N#CC1(NC(=O)C2CCCCC2C(=O)N2CCN(c3nc(C(F)(F)F)c(Cl)s3)CC2)CC1	0
5.48148606012211	CHEMBL3605021	NCC(O)COc1ccc2ncc(F)c(CCC34CCC(NCc5ccc6c(n5)N=C(O)CO6)(CC3)CO4)c2n1	1
7.09691001300806	CHEMBL526466	N#Cc1ccc2cc1Oc1ccc3c(c1)C(CC3)N1CCC(NCc3cncn3C2)C1=O	1
4.85387196432176	CHEMBL1909986	Cc1nc2cn(Cc3ccccc3)cc2c(-c2ccc(Cl)cc2Cl)c1CN	0
5.31668273807812	CHEMBL493680	CC(C)(C)CCN1CCC(CNC(=O)c2cccc(Cl)c2)CC1	1
5.07572071393812	CHEMBL583254	COc1ccc(CCN2C(=O)N(NS(C)(=O)=O)CC2c2ccc(C3CC3)cc2)cc1	1
5	CHEMBL3823522	COc1nn(C2CCN(C(C)=O)CC2)cc1Nc1ncc(Cl)c(-c2cnn3ccccc23)n1	0
5	CHEMBL2170062	Cc1cc(OCCN2CCOCC2)nn1-c1ccc2ccccc2c1	0
5	CHEMBL467266	CCN1CCN(c2cc3nc(SC4(C)CCC(NS(C)(=O)=O)CC4)[nH]c3cc2Cl)CC1	0
6.09000027578602	CHEMBL3899125	Cn1c(SCCCN2CCC3(CC3c3ccc(C(F)(F)F)cc3)C2)nnc1-c1ccc(C(N)=O)cc1	1
5	CHEMBL562176	N#Cc1cc(N2CCN(CCN3Cc4ccccc4C3)C2=O)ccc1F	0
4.69897000433602	CHEMBL1615152	O=C(O)c1ccc(NC(=O)C(C2CCCCC2)n2c(-c3ccc(Cl)cc3)nc3cc(F)c(F)cc32)c(F)c1	0
6.22184874961636	CHEMBL1760222	COc1ccc(C2CN(Cc3ccc(OC)c(OC)c3)CC2CNC(=O)c2cccc(Cl)c2)cc1	1
5.06550154875643	CHEMBL3809643	CC1Cc2c(ncnc2Oc2ccc3ccn(C(=O)N=c4cc(C5(C(F)(F)F)CC5)o[nH]4)c3c2)CN1	1
5.89999841719865	CHEMBL2146812	CN1CCCC1Cn1nc(Cc2ccc(Cl)cc2)c2nccnc2c1=O	1
5.2839966563652	CHEMBL215660	CN(C)Cc1ccc2c(c1)CCC(N(C)C(=O)c1ccc(-c3ccc(F)cc3)cn1)C2	1
5.08990945440593	CHEMBL1236391	CSc1nn(-c2ccccc2)c2cc(NC(=O)C3CCNCC3)ccc12	1
5.13076828026902	CHEMBL538380	COc1ccc(C(NC2CCC(C(=O)N3CCC(C(=O)N4CCCC4)(c4ccccc4)CC3)C(C)(C)C2)C(F)(F)F)cc1	1
5.69897000433602	CHEMBL470753	c1ccc2sc(Oc3ccc(CCN4CCCCC4)cc3)nc2c1	1
5.76447155309245	CHEMBL390735	CN1CCN(C(=O)c2ccc3c(c2)Cc2c-3n[nH]c2-c2csc(C#CCOc3ccccc3)c2)CC1	1
4	CHEMBL2070941	N#CC1(NC(=O)C2CCCCC2C(=O)N2CCN(c3nc(C4CC4)cs3)CC2)CC1	0
5	CHEMBL4247149	Cc1ccn(-c2cccc(C(CC(=O)O)CN3CCC(CCc4ccc5c(n4)NCCC5)C3)c2)n1	0
4.39794000867204	CHEMBL3601333	Cc1ccc(Nc2nccc3ccc(NC(=O)CCCCCCC(=O)NO)cc23)cc1	0
5.39794000867204	CHEMBL2336331	CC1CN(c2nc(N3CCOCC3C)c3ccc(-c4ccccc4)nc3n2)CC(C)O1	1
5.70000050388302	CHEMBL1079494	COc1ccc(C23CC2CN(CCCSc2nnc(-c4ocnc4C)n2C)C3)cc1Cl	1
5.09691001300806	CHEMBL3422018	Cc1nsc(-c2nnc3n2CCN(C(=O)c2ccc(-c4cccs4)cc2)C3C)n1	1
5.62999978052488	CHEMBL566759	C=C(C)COc1ccccc1CN1CCC2(CC1)CCN(C(=O)c1ccncc1)CC2	1
5.4907974776689	CHEMBL461571	Cc1c(C(=O)c2ccc(Cl)cc2)c2ccc(OC(F)(F)F)cc2n1Cc1cccc(OC(C)C(=O)O)c1	1
6.06048074738138	CHEMBL2017576	COc1cc(-c2cn(C3CC(C(C)(C)C)CCN(CC45CC6CC(CC(C6)C4)C5)C3=O)nn2)ccc1-n1cnc(C)c1	1
4.5003129173816	CHEMBL561546	O=C(O)CC(NC(=O)NC1CCN(Cc2ccn(-c3ccc(C(F)(F)F)cc3)c2)CC1)c1ccccc1	0
4.48148606012211	CHEMBL2312924	O=P(NCc1ccccc1-c1cccnc1)(c1ccccc1)c1ccccc1	0
5.50863830616573	CHEMBL459598	CC(CC(NC(=O)C1CCC1)c1ccccc1)N1CCC(c2nnc(CN(C)C)o2)CC1	1
4	CHEMBL4463436	Cc1nccc(Nc2cc(NC3CCN(c4ccc(C#N)cc4)CC3)c(C(N)=O)cn2)n1	0
6	CHEMBL1224215	Cc1cc(C(N)=O)ccc1OC1CC2CCC(C1)N2Cc1ccccc1	1
4.52287874528034	CHEMBL564975	O=C(NC1CC1c1ccccc1)N1CCC(n2ccnn2)CC1	0
5.42021640338319	CHEMBL4096145	CC1(N)CCC(Nc2c(C(N)=O)cnn3cc(-c4ccccc4)cc23)C1(C)C	1
4.4907974776689	CHEMBL4443635	C[S+]([O-])c1ccc(Nc2ccc3ncc(-c4ccc([S+](C)[O-])cc4)n3n2)cc1	0
5.28483264215154	CHEMBL225036	COCC#Cc1cc(-c2[nH]nc3c2Cc2cc(CN4CCN(C)CC4)ccc2-3)cs1	1
5.34678748622466	CHEMBL4218734	COCc1ccc(-c2ccc3[nH]cc(C(N)=O)c(=NC(C)C4CCOCC4)c3c2)cn1	1
4.85387196432176	CHEMBL2403338	Cc1ccc(Cn2cnc(=O)c3cc(Oc4ncccc4C(F)(F)F)ccc32)c(F)c1	0
5.70000050388302	CHEMBL2208430	O=C(NCC(O)CN1CCC(Oc2ccc(Cl)c(Cl)c2)CC1)c1c[nH]c2ccccc12	1
4.52287874528034	CHEMBL551517	O=C(NC1CC1c1ccccc1)N1CCC(c2nc(-c3ncccn3)no2)CC1	0
5.41000016185841	CHEMBL652	O=C(NCC1CCCCN1)c1cc(OCC(F)(F)F)ccc1OCC(F)(F)F	1
4.56863623584101	CHEMBL429663	Cc1cccc(NC(=O)c2ccc(-c3ccc(Cl)cc3)o2)c1	0
4.30129065055741	CHEMBL3596503	COc1cccc2c1[nH]c(=N)n1nc(CN3CCN(c4ccccc4F)CC3C)nc21	0
4	CHEMBL551413	CNC(=O)c1ccc(C2=CC3(CCNCC3)Oc3ccccc32)cc1	0
4.92081875395238	CHEMBL2326481	CN(C)C(=O)c1ccc(CN2CCc3cc4[nH]c(=N)sc4cc3CC2)cc1	0
5.40000018605658	CHEMBL2171016	Cc1c(Cl)ccc(OC2CCN(C3CCN(S(=O)(=O)NC(=O)c4ccccc4)CC3)CC2)c1Cl	1
5	CHEMBL273165	Cc1ccc2c(-c3nnc(SCCC(C)N4CCc5cc6nc(C)oc6c(Br)c5CC4)n3C)cccc2n1	0
8.76955107862173	CHEMBL4528544	NC(=O)c1cc(Cl)c2c(Cl)c(C#CC3CCOCC3)n(C3CCCNC3)c2n1	1
5.1000001283342	CHEMBL3237559	CC(C)c1cccc(Nc2cc(=NC3CCCCC3N)[nH]nc2C(N)=O)n1	1
5.42021640338319	CHEMBL2177917	COc1c(C)cc(C2(c3cccc(-c4cncnc4)c3)NC(=N)c3c(F)cccc32)nc1C	1
4	CHEMBL4064608	c1nc(NC2CCC(N3CCOCC3)CC2)c2c(C3CCOCC3)c[nH]c2n1	0
4.52287874528034	CHEMBL2107826	O=C(Nc1ccc(CC2CCC(C(O)c3ccccc3)N2)cc1)C1CCc2nccc(=O)n21	0
5	CHEMBL468315	CCN1CCN(c2cc3nc(SC4(C)CCC(C(=O)NC)CC4)[nH]c3cc2Cl)CC1	0
4.09691001300806	CHEMBL271240	COc1ccc(N2C(=O)C(Cc3cccc(OCCc4nc(-c5ccccc5)oc4C)c3)C2C(=O)O)cc1	0
5	CHEMBL4065913	CCOC(=O)C1=C(CN2CCOC(CC(=O)O)C2)NC(c2nccs2)=NC1c1ccc(F)cc1Br	0
5.42136079003193	CHEMBL488817	CC1(C)CC(CN2CCC(F)(CNC(=O)c3cc(Cl)cc(Cl)c3)CC2)CCO1	1
6.15989390554324	CHEMBL500329	CNCc1ccc(OC)cc1Oc1ccc(Cl)c(Cl)c1	1
4.52287874528034	CHEMBL1090793	CC(C)C(N1CCOCC1)C(O)(c1ccccc1)c1ccccc1	0
6.27572413039921	CHEMBL560750	Cn1cnc(C(=O)N(Cc2cccc(OC(F)(F)F)c2)CC2C3CN(CC4CC4)CC32)c1	1
4.18508681872493	CHEMBL2335285	COc1cccc2nc(C#Cc3cccnc3)ccc12	0
6.74957999769111	CHEMBL1094028	O=C(NCc1ccccc1)N(c1ccc(Br)cc1)C1CCN(C2CCCC2)CC1	1
5.20065945054642	CHEMBL511205	CCN1CCN(c2cc3nc(SC4(C)CCC(c5nnnn5C)CC4)[nH]c3cc2Cl)CC1	1
5.19382002601611	CHEMBL3822943	CCOc1nn(C2CCN(C(C)=O)CC2)cc1Nc1ncc(Cl)c(-c2cnn3ccccc23)n1	1
4.79588001734408	CHEMBL2409182	CC(=O)Nc1cc(Nc2cc(NC3CCC3)n3ncc(C#N)c3n2)c(F)cc1C	0
4.85387196432176	CHEMBL216741	CN(C)Cc1ccc2c(c1)CCC(N(C)C(=O)c1ccc(-c3ccc(Cl)cn3)cc1)C2	0
7.94081538236863	CHEMBL3422950	OC1=Nc2nc(CNC34CCC(CCc5c(F)cnc6ccc(N7CCOCC7)nc56)(CC3)OC4)ccc2OC1	1
5	CHEMBL4573817	CCOc1ccc2cc(-c3nn(CC4CCOCC4)c4ncnc(N)c34)ccc2n1	0
5.30102999566398	CHEMBL1771456	CCc1cccc(NC(=O)N2CCc3nc(-c4ccc5c(c4)OCO5)nc(-c4ccccc4C)c3C2)c1	1
4.48148606012211	CHEMBL1818300	CC(C)(C)OC(=O)NCC1CCC(CNC(=O)c2cc(N3CCC(CCN4CC(O)C4)CC3)nc3ccccc23)CC1	0
5.56863623584101	CHEMBL492585	Cc1c(CNC2CCCC2)nn(-c2ncccc2Cl)c1-c1ccc(Cl)nc1	1
4.22184874961636	CHEMBL4076821	N#CC1CCCCC1n1cc(C(N)=O)c(=Nc2ccccc2)[nH]1	0
4.34678748622466	CHEMBL4114280	Cc1nsc(-c2nnc3n2CCN(C(=O)c2ccc(F)c(Cl)c2)C3C)n1	0
8.48148606012211	CHEMBL1257579	CC(c1ccc(Cl)nc1)N1C2CCC1CC(Oc1cccc(C(N)=O)c1)C2	1
5.18045606445813	CHEMBL246259	COc1cc(C(=O)NCCN2CCCC2)ccc1CN1CCC(NC(=O)c2cc(=O)c3ccc(F)cc3o2)CC1	1
5	CHEMBL4174813	CCCC(CCO)N=c1[nH]c(=N)[nH]c2c(F)cccc12	0
4.55284196865778	CHEMBL3787356	CC(C)(C)NC(=O)C1c2c(O)cccc2C(=O)N1Cc1ccccc1-c1ccccc1	0
5.16115090926274	CHEMBL4526734	CC(C)C(=O)c1c(O)c2cc(F)cc(F)c2[nH]c1=Nc1ccc(F)c(F)c1F	1
4.67778070526608	CHEMBL468518	Cc1ccc(-c2c(C)c(CNC3CCC(F)(F)C3)nn2-c2ncccc2Cl)cn1	0
5	CHEMBL4205726	CC(Oc1ccc(C#N)cc1C(=O)N1Cc2cn(-c3cncc(F)c3)nc2C1)C(F)(F)F	0
4.69897000433602	CHEMBL4086823	COc1ccc(CN2CC3CN(S(=O)(=O)c4ccc(Cl)cc4)CCC3Oc3c(NC(=O)C4CC4)cccc3C2=O)cc1	0
5.13667713987954	CHEMBL470840	COc1cc(-n2ccnc(CCCc3ccccc3)c2=O)ccc1OCCN1CCCC1	1
5.65757731917779	CHEMBL3585956	Cc1ncc(OCC2(c3ccc(F)c(F)c3)CC2C(=O)Nc2ccc(F)cn2)c(C)n1	1
5	CHEMBL4547576	CN(C)C(=O)Cn1ccc2ncc(-c3ccc(F)c(C(F)F)c3)cc21	0
6.58838029403677	CHEMBL3774817	Fc1cccc(-c2cnc(C3Cc4c([nH]c5ccccc45)C(C4CCOCC4)N3)[nH]2)c1	1
4.79588001734408	CHEMBL2203845	COc1cc(Nc2cnc(C#N)c(OC3CCN(C)C3)n2)ncc1-c1cnn(C)c1	0
4.99139982823808	CHEMBL4067665	Nc1cccc(C(Cc2cccnc2-c2cc(Cl)cc(Cl)c2)c2cccnc2)n1	0
4.18309616062434	CHEMBL563761	Cn1cnc(C(=O)N(Cc2cccc(Cl)c2)C2CCC(N)CC2)c1	0
5.1000001283342	CHEMBL1835069	Cc1cccc(N=c2[nH]c(NC3CC(F)(F)CCC3N)ncc2C(N)=O)c1	1
5.02227639471115	CHEMBL1813065	CC1CCCN1CCCOc1ccc(-c2cnnc(O)c2)cc1	1
4.48148606012211	CHEMBL2029719	CCN(CCCC(=O)NC1CC1)C(=O)c1ccc2c(c1)c1c(n2C)CCC(C2CCOCC2)C1	0
5.83713700667807	CHEMBL478462	CNC(=O)c1c(NCC2CCC3(CCCC3)CC2)nc(C#N)nc1OCC1CCN(C)CC1	1
4.91364016932525	CHEMBL255857	Cc1nc(CN(c2ccccc2)C2CCN(C3(C)CCN(C(=O)c4c(C)cc[n+]([O-])c4C)CC3)CC2)cs1	0
4.52287874528034	CHEMBL1836037	Cc1nc2ccccc2n1-c1ccc(C(=O)N(C)C2CCN(C3CCC3)C2)cc1	0
4.88605664769316	CHEMBL2333646	CN1CCC(COCc2cncc(Br)c2)(c2ccccc2)CC1	0
7.95860731484178	CHEMBL1834854	O=C(CN=c1[nH]oc2ccc(C(F)(F)F)cc12)NC1CN(C2CCC(c3nccs3)CC2)C1	1
4.52287874528034	CHEMBL451761	O=C(Nc1ccc(S(=O)(=O)Nc2ccccc2C(=O)c2ccc(F)cn2)cc1)OCC1CCCO1	0
4.49485002168009	CHEMBL4108623	CCc1noc(-c2nnc3n2CCN(C(=O)c2ccc(-c4cccs4)cc2)C3C)n1	0
5	CHEMBL4100564	CCOC(=O)C1=C(CN2CCOCC2C(=O)NC)NC(c2nccs2)=NC1c1ccc(F)cc1Br	0
4.22914798835786	CHEMBL485125	NC(Cc1cc(F)c(F)cc1F)C1CCN(C(=O)c2cnc3ncccn23)CC1	0
5.58502665202918	CHEMBL4566705	CC(C)Cc1cc(CNC(=O)C2C3CN(CCC(C)(C)C)CC32)nn1-c1ccccc1	1
3.70774392864352	CHEMBL583090	CCC1OC(=O)C(C)C(=O)C(C)C(OC2OC(C)CC(N(C)C)C2O)C(C)(O)CC(C)C(=O)C(C)C2N(C3CN(Cc4ccnc5cccnc45)C3)C(=O)OC12C	0
5	CHEMBL4214250	CS(=O)(=O)c1ccc(-c2cccc(F)c2)c(C(=O)N2Cc3cn(-c4cncc(F)c4)nc3C2)c1	0
4.30016227413275	CHEMBL3356249	O=C(CNCC1(O)CCCCCC1)N1CCc2ccccc2C1C1CCCCC1	0
4.69897000433602	CHEMBL3544911	COc1cccc(OCCCN)c1-c1cc(=Nc2cnc(C#N)cn2)[nH][nH]1	0
6.69999179744619	CHEMBL271083	Cc1ncoc1-c1nnc(SCCCN2CCc3cc4nc(C(F)(F)C(F)(F)F)oc4cc3CC2)n1C	1
6.21999970166343	CHEMBL3958949	COc1ncccc1-c1nnc(SCCCN2CCC3(CC3c3ccc(C(F)(F)F)cc3)C2)n1C	1
4.91364016932525	CHEMBL570805	CCOc1ccc(CCN2C(=O)N(NS(C)(=O)=O)CC2c2ccc(OC)cc2)cc1	0
4.48148606012211	CHEMBL3319001	NS(=O)(=O)c1ccc(Oc2cnc3ccc(=O)n(CCN4CCC(c5nc6ccc(C(F)(F)F)cc6[nH]5)CC4)c3c2)cc1	0
5.3767507096021	CHEMBL3787639	O=C(c1nnc(-c2ccc(OC(F)F)cc2)o1)N1CCC(Oc2ccc(CN3CCCC3)cc2)CC1	1
8.13076828026902	CHEMBL214377	CCc1ccc2c(=O)cc(C(=O)NC3CCN(Cc4ccc5c(c4)OCO5)CC3)oc2c1	1
5.69897000433602	CHEMBL1927163	COc1ccc2ncc(Cl)c(CCN3CCC(NCc4cc5c(cn4)OCCO5)CC3)c2n1	1
4.88605664769316	CHEMBL384030	CS(=O)(=O)N1CCN(Cc2ccc3c(c2)CCC(N2CCN(CCc4ccc(F)cc4)CC2=O)C3)CC1	0
2.22184874961636	CHEMBL3921669	CS(=O)(=O)C1(c2nc(-c3cccc4[nH]ccc34)nc3c2OCC2COCCN32)CCOCC1	0
5.63827216398241	CHEMBL4593348	CCC(CC)CN=c1c(C(N)=O)c[nH]c2ccc(C#N)cc12	1
4.98716277529483	CHEMBL2382342	COc1ccc2nccc(C(O)CCC3CCN(C4CC(c5cccc(F)c5)C4)CC3C(=O)O)c2c1	0
5.95860731484178	CHEMBL3915183	COc1ccc(C(=O)Nc2ccc(OC(F)(F)F)cc2)cc1-c1cncnc1	1
4.61978875828839	CHEMBL1834789	Cn1[nH]c(=NCC(=O)NC2CN(C3CCC(c4cccnc4)CC3)C2)c2cc(C(F)(F)F)ccc21	0
4	CHEMBL469169	CNC(=O)c1cccc(NC(=O)N2CCC(Oc3ccccc3Cl)CC2)c1	0
5.12389767862221	CHEMBL3774903	c1ccc2c3c([nH]c2c1)C(C1CCOCC1)NC(c1ncc(-c2ccncc2)[nH]1)C3	1
4.03574036980315	CHEMBL3220882	CN(C)CC=CC(=O)N1CCN(c2cnc3cc(C(F)(F)F)cc(NCc4cccc([N+](=O)[O-])c4)c3c2)CC1	0
5.20000023710935	CHEMBL4225726	N#Cc1cnccc1COc1cnc(N2CCN(c3nc(C(F)(F)F)no3)CC2)nc1	1
4.48148606012211	CHEMBL2313229	O=P(c1ccccc1)(c1ccccc1)N(Cc1ccccn1)Cc1ccccn1	0
7	CHEMBL2031998	COc1cc(CN2CCC(CNCCCCCC(c3ccc(F)cc3)c3ccc(F)cc3)C2)cc(OC)c1OC	1
5.55284196865778	CHEMBL3914287	NC1CCCN(c2ccncc2Nc2ncc3ccc(-c4ncccc4F)nn23)C1	1
5.76955107862173	CHEMBL1683074	COC1COCCC1NC1CCC(C(=O)N2CCN(c3cc(C(F)(F)F)ccn3)CC2)(C(C)C)C1	1
6.18045606445813	CHEMBL2031966	COc1c(C(C)(C)C)cc(C(=O)N2CCN(CCCCCC(c3ccc(F)cc3)c3ccc(F)cc3)CC2)cc1C(C)(C)C	1
5.0195421077239	CHEMBL2440407	COC(=O)C(Cc1c[nH]c2ccccc12)NS(=O)(=O)c1ccc(OC2CCCC2)cc1	1
4.09151498112135	CHEMBL3329814	O=C(OCC1CCN(CC(O)CO)CC1)c1c2n(c3ccccc13)CCCO2	0
3.72124639904717	CHEMBL575685	N=c1ccc(-c2cc3sc(N4CCC(N5CCCCC5)CC4)nc3cn2)c[nH]1	0
4.52287874528034	CHEMBL4126773	COc1cc(-c2ccc3c(n2)C(C)N(c2cnn(CC(F)(F)F)c2)C3=O)cnc1OC	0
8.35654732351381	CHEMBL560923	CC1=C(c2ccc(OCCCN3CCCC3)cc2)Oc2ccccc2S1	1
6.33724216831843	CHEMBL52832	CC(C)(O)c1ccc(C(O)CCCN2CCC(C(O)(c3ccccc3)c3ccccc3)CC2)cc1	1
6.59999765407204	CHEMBL1081401	Cc1ccc2c(-c3nnc(SCCCN4CC5CC5(c5ccc(C(C)(C)C)cc5)C4)n3C)cccc2n1	1
4.4999999533289	CHEMBL4237919	Cc1nncn1-c1cccc(C(CC(=O)O)CN2CCC(CCc3ccc4c(n3)NCCC4)C2)c1	0
3.67162039656126	CHEMBL1773422	CC(=O)Nc1cc(-c2c(-c3ccc(F)cc3)nc([S+](C)[O-])n2C)ccn1	0
5.49999967865707	CHEMBL3922838	Cn1c(SCCCN2CCC3(CC3c3ccc(C(F)(F)F)cc3)C2)nnc1-c1ccc(=O)n(C)c1	1
4.63827216398241	CHEMBL3972563	Cn1c(=O)sc2ccc(-c3ccc(CC(C#N)NC(=O)C4CNCCCO4)cc3)cc21	0
8.68193666503724	CHEMBL3422973	Cc1cc(C#N)nc2c(CCC34CCC(NCc5ccc6c(n5)N=C(O)CO6)(CC3)CO4)ccnc12	1
5.30277065724028	CHEMBL478834	CCOC(=O)N(Cc1ccccc1-c1ccccc1)C1CCNC1	1
4.76955107862173	CHEMBL1822458	CC(C)N1CCCC1CNC(=O)N1CCC(c2nc(-c3ccc4ccccc4n3)no2)CC1	0
5.22329881601159	CHEMBL3634821	Fc1ccc2c(C3CCN(CCCOc4ccc(Cc5nc6ccccc6o5)cc4)CC3)noc2c1	1
4	CHEMBL2021973	O=C(Nc1cc(Cl)ccc1Cl)NS(=O)(=O)c1ccc(OCCCCN2CCCC2)cc1	0
5	CHEMBL4210095	CC(Oc1ccc(C#N)cc1C(=O)N1Cc2cn(C3CCCC3)nc2C1)C(F)(F)F	0
4	CHEMBL2420700	Cn1cc(-c2ccncc2)c(-c2ccc(F)cc2)n1	0
4.22184874961636	CHEMBL3318978	Clc1ccc(C2(c3nnc4c(C5CC5)cccn34)CC2)cc1	0
6.90000876645532	CHEMBL244086	Cc1cc(-c2ccc3c(c2)CCN(CCCSc2nnc(-c4cccs4)n2C)CC3)no1	1
4.70553377383841	CHEMBL2159976	COc1ccc2nccc(C(O)CCC3CCN(CCSc4cccs4)CC3C(=O)O)c2c1	0
4.52287874528034	CHEMBL1783889	CC(C)N1CCN(C(=O)c2ccc(CN3CCCCC3)cc2)CC1	0
5.03151705144607	CHEMBL3794155	O=C1OCc2cc(CCN3CCN(C(=O)Cc4ccc(-n5cnnn5)nc4)CC3)ccc21	1
5.14874165128092	CHEMBL2441411	N#Cc1cc(CC(=O)N2CCN(CCc3ccc4c(c3)COC4=O)CC2)ccc1-n1cnnn1	1
5.09151498112135	CHEMBL3416024	NC(=O)c1ncc(NC2CCCCC2N)[nH]c1=Nc1cccc2cc[nH]c12	1
4.57511836336893	CHEMBL561584	Cc1nccn1CC(NC(=O)CC1CCN(Cc2ccn(-c3ccc(C(F)(F)F)cc3)c2)CC1)c1ccccc1	0
5.12726117252733	CHEMBL560999	O=C(C1CCC1)N(Cc1ccccc1C(F)(F)F)C1CCNC1	1
4.52287874528034	CHEMBL4634969	CC(C)Cn1cc(-c2ccncc2)c2ccncc21	0
4.52287874528034	CHEMBL3127404	CN1C(=O)CCC1CN(Cc1ccc(Cl)cc1)S(=O)(=O)c1cccc(C#N)c1	0
6.22184874961636	CHEMBL3805966	Cc1cc2ncc3c(n2n1)CN(C1CCC(c2cc(F)c(F)cc2F)C(N)C1)C3	1
5.85387196432176	CHEMBL3617330	CN=c1nc(NCCN2CCNCC2)c2sc(-c3ccc(C(F)(F)F)cc3)cc2[nH]1	1
4.39794000867204	CHEMBL1084827	Cc1c(-c2ccc3cc(CCN4CCCC4C)ccc3n2)cnn1C	0
4.89962945488244	CHEMBL1290503	CC(=O)Nc1cccc(-c2ccc(C3CN(C)CC3NS(=O)(=O)C(C)C)cc2)c1	0
5.49485002168009	CHEMBL3582324	Cc1nnc(C2(c3cnn(C)c3)NC(c3ncc(-c4ccc(F)cn4)[nH]3)Cc3c2[nH]c2ccccc32)o1	1
4.76955107862173	CHEMBL2333612	CN1CCC(COCc2cc(C#N)cc(C3CC3)n2)(c2ccc(F)cc2)CC1	0
4.95860731484178	CHEMBL1939737	CCN(CC)C(=O)c1ccc(C(c2cccc(NC(=O)C3CC3)c2)N2CCN(Cc3ccc(F)cc3)CC2)cc1	0
4.86966623150499	CHEMBL4071141	Cc1c(C(O)CN2CCC3(CC2)CCN(c2ccc(=O)n(C4CCCC4)n2)C3=O)ccc2c1COC2=O	0
5.33724216831843	CHEMBL4072025	NC(=O)c1ccc(-c2nc3cccc(-c4ccccc4)c3c(=NCc3ccccn3)[nH]2)cn1	1
5.3767507096021	CHEMBL4647217	Cc1cc(Cl)cc(-c2ccnc3cc(CN4C(=O)C5C(C4=O)C5(C)C)sc23)c1CC1CNCCO1	1
6.74957999769111	CHEMBL468397	COC(=O)C(CCCN(C)CCCc1nc2ccccc2[nH]1)(c1ccc(Br)cc1)C(C)C	1
6.10237290870956	CHEMBL1760322	Cc1cc(OC(CCCCNCc2ccc(F)cc2)C(=O)NO)cc(C)c1F	1
4.52287874528034	CHEMBL2151146	CC(NC(=O)Cc1ccc(-c2cnn3ncccc23)cc1)c1ccc(OCC(F)(F)F)cn1	0
5.95860731484178	CHEMBL3099958	NC(COc1cccc2c1N=C(O)CO2)CN1CCC2(CC1)Cc1cc(F)ccc1O2	1
4.82390874094432	CHEMBL1938410	CCN(C)C(=O)c1ccc(C(c2cccnc2)N2CCN(Cc3cscn3)CC2)cc1	0
5	CHEMBL4074304	CC1c2nnn(-c3cnccn3)c2CCN1C(=O)c1cccc(C(F)(F)F)c1Cl	0
4.60205999132796	CHEMBL1829631	CN(C)c1cccc(C2(O)CCC(N3CC(NC(=O)CNC(=O)c4cccc(C(F)(F)F)c4)C3)CC2)c1	0
9.4089353929735	CHEMBL3422978	OC1=Nc2nc(CNC34CCC(CCc5ccnc6cc(C(F)(F)F)cnc56)(CC3)OC4)ccc2OC1	1
4.52287874528034	CHEMBL4640031	CC1CN(C(=O)Nc2cc(-c3cn(C4CCC(C)(O)CC4)c4cnccc34)ccn2)CC(C)O1	0
4.62708799702989	CHEMBL4204163	CC1CC2CSC(=N)NC2(c2nc(NC(=O)c3cnc(OC(F)F)cn3)cs2)CO1	0
5.06550154875643	CHEMBL2062563	CC(=O)Nc1ccc2ccn(-c3cc(NC4CC4)n4ncc(C#N)c4n3)c2c1	1
5.67778070526608	CHEMBL3612796	COc1cc(CCN2CCN(CCc3ccc4c(c3C)COC4=O)CC2)ccc1C#N	1
5	CHEMBL4174909	CN=c1nc2c(OC3CCOC3)cc(-c3cnc(OC)c(NS(=O)(=O)c4ccc(F)cc4F)c3)cc2c(C)[nH]1	0
4.74472749489669	CHEMBL250743	CC(=O)C1=NN2c3cc(F)ccc3OCC2C1(CCCO)c1ccccc1	0
5	CHEMBL1221913	O=C(Nc1ccc(Cl)cn1)C1CN(CC(F)F)CC1C(=O)Nc1ccc(-n2ccccc2=O)cc1F	0
5.16749108729376	CHEMBL3120281	CN=c1nc(NCCCN(C)C)c2sc(-c3ccc(OC)nc3)cc2[nH]1	1
5.31875876262441	CHEMBL1809050	COc1cc(OC2CCNCC2)ccc1Nc1ncc(Cl)c(-c2cnc3ccccn23)n1	1
6.65999238200333	CHEMBL270971	COc1ccccc1Oc1ccccc1CN1CCC2(CC1)CCN(C(=O)c1cc[n+]([O-])cc1)CC2	1
5.31875876262441	CHEMBL550050	COc1cccc2c1OC(c1ccc(OCCCN3CCCCC3)cc1)C(C)S2(=O)=O	1
5.30102999566398	CHEMBL1649911	CC(=O)NC(CCN1C2CCC1CC(n1c(C)nc3c1CCN(C(C)=O)C3)C2)c1cccc(F)c1	1
5.8799989255316	CHEMBL3946313	Cn1c(SCCCN2CCC3(CC3c3ccc(C(F)(F)F)cc3)C2)nnc1-c1cccnc1C(F)(F)F	1
4.98296666070122	CHEMBL237191	Cc1nc(N2CCCC2)ncc1-c1ccc2cc(CCN3CCCC3C)ccc2n1	0
6.65000410073714	CHEMBL3947961	Cn1c(SCCCN2CCC3(CC3c3ccc(C(F)(F)F)cc3)C2)nnc1-c1ccncc1	1
4.48148606012211	CHEMBL3936734	COC1CC(n2c(=O)n(C)c3cnc4ccc(-c5ccc(OCCCN(C)C)nc5)cc4c32)C1	0
5.04095860767891	CHEMBL571041	COc1ccc(CCN2C(=O)N(NS(C)(=O)=O)CC2c2ccc(C(F)(F)F)cc2)cc1	1
5.30000020244542	CHEMBL2158815	O=C(O)C(c1ccccc1)N1CCC(N2CCC(Oc3ccc(Cl)c(Cl)c3)CC2)CC1	1
4.22184874961636	CHEMBL1090791	OCC(c1ccccc1)N1CCOCC1	0
5.39794000867204	CHEMBL529214	O=C1CSC(c2cc(C(F)(F)F)cc(S(=O)(=O)N3CCN(C(=O)C4CC4c4ccc(C(F)(F)F)cc4)CC3)c2)=N1	1
4.75448733218585	CHEMBL4071603	Cc1nccc(N2CCC3(CCN(CC(O)c4ccc5c(c4C)COC5=O)CC3)C2=O)n1	0
4.93181413825384	CHEMBL557715	O=C(NCC1(O)CCCCC1)C1CCN(Cc2ccn(-c3ccc(C(F)(F)F)cc3)c2)CC1	0
5.52287874528034	CHEMBL488251	CC(C)n1c(-c2ccc(OCCCN3CCCCC3)cc2)nc2ccccc2c1=O	1
4.28819277095881	CHEMBL3580681	CCn1nc(C2(c3cnn(C)c3)NC(c3ncc(-c4ccc(F)cn4)[nH]3)Cc3c2[nH]c2ccccc32)oc1=O	0
4.39999996787686	CHEMBL272300	Cc1ccc2c(-c3nnc(SCCC(C)N4CCc5cc6c(cc5CC4)C(=O)N(C)C6)n3C)cccc2n1	0
4.11463877996849	CHEMBL188068	NCc1ccc(F)c(C2CCN(C(=O)c3cc(C(=O)O)cc(-c4nc(-c5cccs5)no4)c3)CC2)c1	0
5	CHEMBL2391807	CC(=O)NC1CCN(C(=O)c2ccc(O)cc2OCC(O)CN2CCC3(CC2)Cc2cc(Cl)ccc2O3)C1	0
4.48148606012211	CHEMBL3787412	Cc1c(NS(C)(=O)=O)ccc2c1C(=O)N(Cc1ccccc1-c1ccccc1)C2C(=O)NC(C)(C)C	0
5	CHEMBL2069411	O=C(NC1COc2cccc(-c3ccc(CO)nc3)c2C1)c1ccc(OCC(F)(F)F)nc1	0
5	CHEMBL3758945	COc1cc(N)c(Cl)cc1C(=O)NC1CCN(CCC(=O)N2CCCCC2)CC1OC	0
7.34678748622466	CHEMBL1760244	COc1ccc(C2CN(CCc3ccc(OC)c(OC)c3)CC2CCc2cc3ccc(Cl)cc3[nH]2)cc1	1
4.90000014205763	CHEMBL3237578	COc1ccc(=Nc2cc(=NCCN)[nH]nc2C(N)=O)[nH]c1C(C)C	0
5	CHEMBL485389	COc1cccc2c(=O)n(-c3ccc(OC4CCN(C5CCC5)CC4)cc3)c(C)nc12	0
5.8000008748032	CHEMBL269994	CCc1nc2cc3c(c(C)c2o1)CCN(CCCCSc1nnc(-c2cccc4nc(C)ccc24)n1C)CC3	1
4.52287874528034	CHEMBL1771134	CC(C)c1cc(C#N)cc2nc(-c3ccc(C(=O)NCC4CN(c5ccc(Cl)cn5)C(=O)O4)cc3)oc12	0
4.52287874528034	CHEMBL4065484	CS(=O)(=O)c1ccc(-c2c[nH]c(=NCc3ccco3)n3cnnc23)cc1	0
5	CHEMBL2420425	CN1CCN(CC(=O)Nc2ccc(-c3cccc4c(=O)cc(N5CCOCC5)oc34)c3sc4ccccc4c23)CC1	0
5.09151498112135	CHEMBL38827	CCCCN(CCCC)CC(O)c1cc(Cl)cc2c1-c1ccc(Cl)cc1C2=Cc1ccc(Cl)cc1	1
5.20065945054642	CHEMBL4476275	CCCN(CCC)C(c1ccccn1)C(c1ccccn1)N(CCC)CCC	1
6.18708664335714	CHEMBL2041177	COc1cc(N2C(=O)N(c3ccc(-c4ccc(C(N)=O)cc4)cc3)C(=O)C23CCN(Cc2ncccc2C)CC3)ncn1	1
5.07058107428571	CHEMBL3582326	CCn1cc(C2(c3nnc(C)o3)NC(c3ncc(-c4ccc(F)cn4)[nH]3)Cc3c2[nH]c2ccccc32)cn1	1
6.52287874528034	CHEMBL4280558	CN(c1ccc(-c2ccc(-n3cccn3)cc2O)nn1)C1CC(C)(C)NC(C)(C)C1	1
6.72124639904717	CHEMBL3310801	CCOC(=O)N1CCC(CN2CCC3(CC2)CN(C(N)=O)c2ncccc23)CC1	1
5.28971335229711	CHEMBL550669	CCN(CC)C(=O)c1ccc(C2=CC3(CCNCC3)Oc3ccccc32)o1	1
4	CHEMBL4450982	COc1nn(C)cc1Nc1ncc(C)c(-c2c[nH]c3c(NC(=O)C(C)N4CCN(C)CC4)cccc23)n1	0
4.35753547975788	CHEMBL2017568	COc1cc(-c2cn(C3CCCCN=C3O)nn2)ccc1-n1cnc(C)c1	0
4.52287874528034	CHEMBL571581	Cc1c(Nc2c(C#N)cncc2-c2cc3cc(CN4CCN(C)CC4)ccc3o2)ccc2[nH]ccc12	0
7.32790214206428	CHEMBL2146854	O=[N+]([O-])c1ccc(CCN2CCN(CCc3ccc(-c4ncco4)cc3)CC2)cc1	1
5.06048074738138	CHEMBL3218645	Cc1ccccc1-c1nc2ccc(-c3ccc(Cl)cc3)cc2c(=O)n1CC1CCCN(C(C)C)C1	1
5.53760200210104	CHEMBL1097883	N#Cc1ccc(OC2CNC(C(=O)N3CCCN(C4CCCC4)CC3)C2)cc1	1
4.30102999566398	CHEMBL3263281	COC1COCCC1N(CCCO)C1CC2OCCC2(C(=O)N2CCc3ncc(C(F)(F)F)cc3C2)C1	0
5.04575749056068	CHEMBL1289515	O=c1cc(OCc2ccccc2)ccn1-c1ccc2c(cnn2CCN2CCC(O)C2)c1	1
5.11918640771921	CHEMBL3605137	NCC1(COc2ccc3ncc(F)c(CCC45CCC(NCc6ccc7c(n6)N=C(O)CO7)(CC4)CO5)c3n2)CC1	1
5.82390874094432	CHEMBL4454454	COc1ccc(-c2ccc3ncnc(N4CCCC(C(=O)N5CCN(C)CC5)C4)c3c2)cn1	1
4	CHEMBL2346969	Fc1cccc(CN2CCN(c3ccc4nnc(C(F)(F)F)n4n3)CC2)c1F	0
3.89414932561486	CHEMBL850	CC1CN(c2c(F)c(N)c3c(=O)c(C(=O)O)cn(C4CC4)c3c2F)CC(C)N1	0
5	CHEMBL3578244	Cc1c2cc(-n3ccc(OCc4csc(C(F)(F)F)c4)cc3=O)ccc2nn1C1CC1	0
6.36653154442041	CHEMBL1080584	CCOc1cc(CN2CCC(N=c3[nH]c4cc(C(N)=O)ccc4o3)CC2)cc(OCC)c1F	1
3.8899999837148	CHEMBL32	COc1c(N2CC3CCCNC3C2)c(F)cc2c(=O)c(C(=O)O)cn(C3CC3)c12	0
4	CHEMBL2024401	O=C(Nc1ccccc1)NS(=O)(=O)c1ccc(OCCCN2CCCCC2)cc1	0
5.93930215964639	CHEMBL449542	CCc1cc(Oc2cc(Cl)ccc2CNC)ccc1Cl	1
5.24412514432751	CHEMBL2043172	COc1cc(N2C(=O)N(c3ccc(-c4ccc(C(=O)O)c(Cl)c4)cc3)C(=O)C23CCN(Cc2ncccc2C)CC3)ncn1	1
5.1000001283342	CHEMBL2069400	CN1CCN(c2cccc3c2CC(NC(=O)c2ccc(OC(F)(F)F)cc2)CO3)CC1	1
4.88272870434424	CHEMBL3922902	COc1ccc(C(=O)Nc2csc(C34COC(C)CC3CSC(=N)N4)n2)nc1	0
3.70333480973847	CHEMBL4513701	Cc1cc2ncnn2cc1Nc1ncc2c(n1)n(C1CCC(C)(O)CC1)c(=O)n2C	0
4.48148606012211	CHEMBL570815	COc1ccc(CCN2C(=O)N(NS(=O)(=O)CC#N)CC2c2ccc(OC)cc2)cc1	0
5.88605664769316	CHEMBL1946021	CCN(CC)C(=O)c1ccc(C(=C2CCN(Cc3ccc(F)cc3)CC2)c2ccc(NC(C)=O)cc2)cc1	1
5	CHEMBL3221519	N#Cc1ccc(=NC(=O)C(CN2CC(O)C2)Oc2ncnc3c2cnn3-c2ccccc2Cl)[nH]c1	0
5.35163998901907	CHEMBL3609631	COc1cc(-c2cn(C3CCc4ccccc4N(Cc4cccnc4)C3=O)nn2)ccc1-n1cnc(C)c1	1
5.23657200643706	CHEMBL4640028	CS(=O)(=O)c1ccc(-c2cc(N3CCOCC3)nc3c(-c4cc[nH]n4)nccc23)cc1	1
4.93930215964639	CHEMBL3904539	NC1CN(c2ccncc2Nc2ncc3ccc(-c4ncccc4F)nn23)CC(N)C1O	0
5.67778070526608	CHEMBL4576684	CCC(CC)COc1c(C(N)=O)cnc2ccc(-c3cccnc3)cc12	1
5.33724216831843	CHEMBL3604692	COc1ccc2ncc(F)c(CCC34CCC(NCc5nc6c(c(C)c5C)OCC(O)=N6)(CC3)CO4)c2n1	1
4.63827216398241	CHEMBL2048870	CC(C)COc1cccc(C=C2SC(=O)N=C2O)c1N1CCCC(N)C1	0
5.36653154442041	CHEMBL3321972	CN1CCC(c2ccc3nc(Nc4ccc(C(F)(F)F)cn4)[nH]c3c2)CC1	1
5.26760624017703	CHEMBL3823659	CC(=O)N1CCC(n2cc(Nc3ncc(Cl)c(-c4cnc5ccccn45)n3)cn2)CC1	1
5.74496883665445	CHEMBL493678	CC(C)(C)CCN1CCC(CNC(=O)c2cc(C(F)(F)F)cc(C(F)(F)F)c2)CC1	1
5.64781748188864	CHEMBL194564	O=c1cc(NC2CCN(Cc3ccc4c(c3)OCO4)CC2)c2cc(Cl)ccc2o1	1
4.39794000867204	CHEMBL3545369	NS(=O)(=O)NCCNc1nonc1C(=Nc1ccc(F)c(Br)c1)NO	0
4.83268266525182	CHEMBL558533	O=C(NCc1nc2ccccc2[nH]1)NC1CCN(Cc2ccn(-c3ccc(C(F)(F)F)cc3)c2)CC1	0
4	CHEMBL3103192	CC(=O)Nc1cc(Nc2cc(NC3CC3)n3ncc(C#N)c3n2)ccc1N(C)CCN	0
5.8000008748032	CHEMBL1734	O=C(OC1CN2CCC1CC2)N1CCc2ccccc2C1c1ccccc1	1
4.52287874528034	CHEMBL3355988	COC1CCC(N=c2ccn3ncc(-c4cccc(Cl)c4)c3[nH]2)CC1	0
6.39794000867204	CHEMBL3605119	COC(=O)CCCCOc1ccc2ncc(F)c(CCC34CCC(NCc5ccc6c(n5)N=C(O)CO6)(CC3)CO4)c2n1	1
4.52287874528034	CHEMBL4210894	NC1CCN(c2cc3c(cc2F)n2ccnc2c(=O)n3C2CC2)C1	0
6	CHEMBL4562852	COc1ccc2nc(SCC(=O)NC3CCN(c4c(F)cc5c(=O)c(C(=O)O)cn(C6CC6)c5c4Cl)C3)[nH]c2c1	1
4.63827216398241	CHEMBL4440109	Cc1cnc(Nc2ccnn2C)nc1-c1cn2c(n1)C(=O)N(Cc1ccc(F)c(F)c1)C(C)C2	0
5	CHEMBL2165094	Cc1cc(C(N)=O)c(-c2cccc(OC(=O)NCCCCCCc3ccccc3)c2)o1	0
5.18708664335714	CHEMBL1084309	Fc1ccccc1C(Cc1ccccc1OC(F)F)N1CCNCC1	1
5.43179827593301	CHEMBL3393706	Fc1cccc(F)c1-c1ccc2[nH]nc(-c3cncc(OC4CNCCC45CC5)n3)c2c1	1
4.80687540164554	CHEMBL3353409	C=CC(=O)Nc1cc(Nc2ncc(C)c(-c3cn(C)c4ccccc34)n2)c(OC)cc1N(C)CCN(C)C	0
5	CHEMBL4092568	CCOC(=O)C1=C(CN2CCOC(C(=O)O)C2)NC(c2nccs2)=NC1c1ccc(F)cc1Br	0
4.44977164694491	CHEMBL4459320	N=c1[nH]c(-c2ccc(F)cc2)c(-c2ccnc(Nc3ccc(N4CCNCC4)cc3)n2)s1	0
9.38721614328027	CHEMBL410832	COC1OC2(CCN(Cc3ccccc3)CC2)c2cnn(-c3ccccc3)c21	1
4.86012091359876	CHEMBL4078773	COc1ccc(-c2cc3c(NC4CCC(C)(N)C4(C)C)c(C(N)=O)cnn3c2)cc1	0
4.30102999566398	CHEMBL2315922	O=C(CN=c1[nH]cnc2ccc(C(F)(F)F)cc12)NC1CN(C2CCC(O)(c3nccs3)CC2)C1	0
4.76955107862173	CHEMBL3927609	N#Cc1ccc(-c2ccc(CC(C#N)NC(=O)C3CNCCCO3)cc2)cc1	0
4.69897000433602	CHEMBL1916535	O=C1COc2ccccc2N1CCN1CCC(NCc2cc3c(cn2)OCCO3)CC1	0
5.48148606012211	CHEMBL1173635	CC(C)Oc1ccc(S(C)(=O)=O)cc1C(=O)N1CCN(c2ccc(C#N)cc2F)CC1	1
6.42021640338319	CHEMBL466252	CCN1CCN(c2cc3nc(SC4(C)CCC(c5nc(C)no5)CC4)[nH]c3cc2Cl)CC1	1
6.57999471504095	CHEMBL3899336	Cc1ncoc1-c1nnc(SCCCN2CCC3(CC3c3cc(Cl)cc(Cl)c3)C2)n1C	1
6.15490195998574	CHEMBL4590477	Cc1cc(-c2ccnc3[nH]nc(C(F)(F)F)c23)cc(C2(CN)CCC2)c1	1
4.82390874094432	CHEMBL4641666	COc1nn(C)cc1C(=O)Nc1cccc(-c2cncn2C(C)C)n1	0
5.29756946355448	CHEMBL478224	CNC(=O)c1c(NCC2CCC3(CCC3)CC2)nc(C#N)nc1OC1CC(C)(C)NC(C)(C)C1	1
4.88605664769316	CHEMBL1939753	CCN(C)C(=O)c1ccc(C(c2cccnc2)N2CCN(Cc3ccccn3)CC2)cc1	0
4.69897000433602	CHEMBL4460019	CN1CCOc2c1cnn1c(-c3ccc4ccnc(NCC5(F)CCNCC5)c4c3)nnc21	0
4.09691001300806	CHEMBL583091	CCC1OC(=O)C(C)C(=O)C(C)C(OC2OC(C)CC(N(C)C)C2O)C(C)(O)CC(C)C(=O)C(C)C2N(C3CN(Cc4ccnc5ncccc45)C3)C(=O)OC12C	0
4.48148606012211	CHEMBL3889770	CN(C)CCCOc1ccc(-c2ccc3ncc4c(c3c2)n(C2CC(O)C2)c(=O)n4C)cn1	0
5.18045606445813	CHEMBL4522004	CC1OC2(CCN(CCc3ccccc3F)CC2)CN(c2ncccc2C(F)(F)F)C1=O	1
4.50863830616573	CHEMBL2164380	CC(CC#N)N1C(=O)c2ccccc2C1C(=O)NCc1ccc(OC(F)(F)F)cc1	0
5.10790539730952	CHEMBL3823095	Cc1nn(C2CCN(CC(=O)N(C)C)CC2)c(C)c1Nc1ncc(Cl)c(-c2cnn3ccccc23)n1	1
5.45967052520913	CHEMBL3945735	Cn1ccc(Cn2cc(-c3ccc(Cl)c(C(F)(F)F)c3)cn2)n1	1
4.90000014205763	CHEMBL4583779	CN(C)c1ccc(-c2cc3nccnc3c(OCC3CCCNC3)n2)cn1	0
5.63638802010786	CHEMBL1092108	O=C(NCc1ccccc1)N(c1ccc(Br)cc1)C1CCN(Cc2ccncc2)CC1	1
6.29999760285775	CHEMBL244277	Cc1cnc(-c2ccc3c(c2)CCN(CCCSc2nnc(-c4cccn4C)n2C)CC3)o1	1
4.95860731484178	CHEMBL1939735	CCN(CC)C(=O)c1ccc(C(c2cccc(NC(=O)OC)c2)N2CCN(Cc3cccnc3)CC2)cc1	0
5	CHEMBL4215015	Cc1cc(-n2cc3c(n2)CN(C(=O)c2cc(C#N)ccc2OC(C)C(F)(F)F)C3)ccn1	0
5	CHEMBL4166144	COc1ncc(-c2cc(OC3CCOCC3)c3nc(=N)[nH]c(C)c3c2)cc1NS(=O)(=O)c1ccc(F)cc1F	0
4.22184874961636	CHEMBL3425814	O=c1ccc2ncc(F)c3c2n1CC3(O)CC12CCC(NCc3ncc4c(c3Cl)OCCO4)(CC1)CO2	0
6.09000027578602	CHEMBL46	Cc1nccn1CC1CCc2c(c3ccccc3n2C)C1=O	1
7.70005709997723	CHEMBL243896	Cc1cc(-c2ccc3c(c2)CCN(CCCSc2nnc(-c4ccc(C#N)cc4)n2C)CC3)no1	1
4.77211329538633	CHEMBL4646396	CN1CCN(Cc2cnc(NC(=O)C(=NN3CCCC3)c3ccc(S(=O)(=O)C4CC4)cc3)s2)CC1	0
5	CHEMBL3809595	FC(F)(F)Oc1ccc(-c2ccc3nnc(C(F)(F)F)n3c2)cc1	0
4.82390874094432	CHEMBL3785118	COc1ccc(-c2nnc(C(=O)N3CCC(Oc4ccc(CN5CCN(C)CC5)cc4)CC3)o2)cc1	0
4.60205999132796	CHEMBL4581441	N=c1[nH]c2ccc(S(=O)(=O)Cc3ccc(Cl)c(Cl)c3)cc2s1	0
5.34678748622466	CHEMBL3965469	Cc1nccn1-c1ccc(-c2cn(CC(=O)Nc3cccc(Cl)c3Cl)nn2)cn1	1
5.7594507517174	CHEMBL224547	CN1CCN(c2ccc3c(c2)Cc2c-3n[nH]c2-c2csc(C#CCOc3ccccc3)c2)CC1	1
8.52287874528034	CHEMBL1257458	Cc1ccc(C(C)N2C3CCC2CC(Oc2cccc(C(N)=O)c2)C3)cn1	1
6.39794000867204	CHEMBL564513	CCN=c1cc(N2CCOCC2)cc(CCc2nc(C)c(CC)o2)[nH]1	1
5.88605664769316	CHEMBL1290165	CC(C)S(=O)(=O)NC1CN(c2ccccc2)CC1c1ccc(-c2cccc(NS(C)(=O)=O)c2)cc1	1
5.06550154875643	CHEMBL1090189	COc1ccc(-c2nc(COc3cccc(CN(CC(=O)O)C(=O)Oc4ccc(C)cc4)c3)c(C)o2)cc1	1
5.20000023710935	CHEMBL1289268	O=C1OC2(CCC(c3nc4ccc(OC(F)(F)F)cc4[nH]3)CC2)CN1c1ccccc1F	1
4.87942606879415	CHEMBL2331605	CC1CN(c2nc(N3CCOCC3C)c3ncc(-c4ccccc4)nc3n2)CC(C)O1	0
4.93181413825384	CHEMBL551684	O=C(NC1CCN(Cc2ccn(-c3ccc(C(F)(F)F)cc3)c2)CC1)N1CCCC(C(=O)N2CCCC2)C1	0
4.66699994648425	CHEMBL4063658	CN(C)c1ccc(C(=O)N(CC(=O)NC2CCCCC2)Cc2ccc(C(=O)NO)cc2)cc1	0
4.88605664769316	CHEMBL2036784	CN1CCN(C)C(C(=O)N2CCN(C(=O)Nc3ccc(Cl)c(Cl)c3)CC2)C1	0
4.60205999132796	CHEMBL4080076	Cc1c(-c2ccc(N3CCC(F)(F)C3)cc2)[nH]c2cc(F)cc(F)c2c1=O	0
4.82390874094432	CHEMBL2010849	CN(C(=O)Cc1ccc(-n2cnnn2)cc1)C1CCN(Cc2ccc(C(F)(F)F)nc2)CC1F	0
5.16304326294045	CHEMBL477374	CC(C)C(=O)N(Cc1ccc(Cl)c(Cl)c1Cl)C1CCNC1	1
6.30539480106643	CHEMBL3774495	Fc1ccccc1-c1cnc(C2Cc3c([nH]c4ccccc34)C(C3CCOCC3)N2)[nH]1	1
5.19579239491796	CHEMBL4283104	Cc1cc(N=c2cc[nH]c3ccc(S(=O)(=O)C(C)(C)C)cc23)n[nH]1	1
6.19999817218203	CHEMBL1258268	Cc1ncoc1-c1nnc(SCCCNC2CCC3(c4ccc(C(F)(F)F)cc4F)CC23)n1C	1
5.44490555142168	CHEMBL387929	CN1CCN(Cc2ccc3c(c2)Cc2c-3n[nH]c2-c2csc(C#CCOc3ccc(Cl)cc3)c2)CC1	1
7.52287874528034	CHEMBL4168811	COC(=O)c1ccc2c(c1)N=C(O)C2=C(Nc1ccc2c(c1)N(C(=O)CN1CCOCC1)CC2)c1ccccc1	1
4.4047242881979	CHEMBL4092912	O=C(c1ccc(CC2CCC(C(O)c3ccccc3)N2)cc1)N1CCN(Cc2nnn(CC3CC3)n2)CC1	0
5.15739076038944	CHEMBL3786486	CN1C(=O)c2ccccc2CC1CN1CCC2(CCc3ccccc32)CC1	1
4.58502665202918	CHEMBL3794101	O=C1OCc2nc(CCN3CCN(C(=O)Cc4ccc(-n5cnnn5)cc4)CC3)ccc21	0
4.88605664769316	CHEMBL3670638	COc1ccc(-c2nnc(C(=O)N3CC(Oc4ccc(CN5CC6(CCCO6)C5)cc4)C3)o2)cc1	0
4.79588001734408	CHEMBL1085567	COc1ccccc1CC(c1ccc(F)cc1)N1CCNCC1	0
4	CHEMBL2324491	CCCS(=O)(=O)N1CCN(C2(CNC(=O)c3c(F)cccc3F)CCC(F)(F)CC2)CC1	0
4.52287874528034	CHEMBL2105720	O=C(O)CSc1nnc(Br)n1-c1ccc(C2CC2)c2ccccc12	0
5.62893213772826	CHEMBL550402	CC(C)c1ccccc1C(=O)N(CC1CCCC1)C1CCNC1	1
5.85387196432176	CHEMBL1289399	CN(C)CCCn1ncc2cc(-n3ccc(OCc4ccccc4)cc3=O)ccc21	1
4.22184874961636	CHEMBL3968947	O=C(O)CCCOc1ccc(-c2cc(OC(F)(F)F)ccc2Cl)cc1	0
7.24003014244569	CHEMBL219916	Oc1nc2ccccc2n1CCCN1CCC(n2c(O)nc3cc(Cl)ccc32)CC1	1
4.67778070526608	CHEMBL3359261	CC(C)(C)n1ncc2c1C(=O)CC1(CCN(C(=O)c3ccc4n[nH]cc4c3)CC1)C2	0
4.80134291304558	CHEMBL594534	Cc1cc(=Nc2ccccc2)[nH]c(=NCc2ccccn2)[nH]1	0
5.04575749056068	CHEMBL2333604	CN1CCC(COCc2cc(C(F)(F)F)cc(C3CC3)n2)(c2ccccc2)CC1	1
5.45593195564972	CHEMBL4205724	COc1cncc(NC(C(=O)c2c[nH]c3ccccc23)c2ccccc2)c1	1
4.95860731484178	CHEMBL382165	O=C(C(O)C1CC1)N1CC(c2cc(F)ccc2F)=CC1c1ccccc1	0
6.27572413039921	CHEMBL3086048	O=C(NC(c1ccccc1)c1ccccc1)C1CCC(N2CCOCC2)CC1c1ccc(Br)cc1	1
5.49485002168009	CHEMBL1089301	Cc1[nH]c2ccccc2c1CCN1CCc2ccc(C=CC(=O)NO)cc2CC1	1
5.1000001283342	CHEMBL1835066	Cc1cccc(N=c2[nH]c(NC3COCCC3N)ncc2C(N)=O)c1	1
4.84999985999113	CHEMBL1125	Cc1cc2c(s1)Nc1ccccc1N=C2N1CCNCC1	0
4.52287874528034	CHEMBL4634386	CCSc1cc(C(O)(CCN(C)C)C(c2ccccc2)c2cc3cc(Br)ccc3nc2OC)cc(SCC)n1	0
4.93930215964639	CHEMBL2204276	Cc1ccc(N2CCN(Cc3cc(C(=O)NC4CCCCC4O)c(=O)n4ccccc34)CC2)nc1	0
4.72124639904717	CHEMBL4065907	CC(=O)N1CCOC(c2nc(-c3ccc(C(=O)Nc4cc(C(F)(F)F)ccn4)cc3F)c3c(=N)[nH]ccn23)C1	0
4.67778070526608	CHEMBL2164390	O=C(NCc1cccc(OC(F)(F)F)c1)C1c2ccccc2C(=O)N1CCc1ccccn1	0
4.88941028970075	CHEMBL1957796	CC(=O)NCCc1ccccc1-c1ccc(C2CNCCC23OC(=O)c2cc(F)c(F)cc23)c(C)c1	0
5	CHEMBL3786973	CCN=C(NS(=O)(=O)c1ccc(N)cc1)N1CC2(C=N1)CCCC2	0
5.35654732351381	CHEMBL463585	CCCCC1(c2ccc3[nH]ccc3c2)CCNC1	1
6.25963731050576	CHEMBL4647524	COc1cc(N2CC3CCC(C2)C3N=c2nc3n([nH]2)CCCCC3c2ccc(F)c(F)c2F)ncn1	1
5	CHEMBL4162674	Cc1cc(COC(=O)N2CC3C(CNC(=O)c4ccc5nc(O)oc5c4)C3C2)no1	0
5	CHEMBL4161795	CC1(c2cc(NC(=O)c3ncc(C#N)cc3Cl)ccc2F)NC(=N)COC1F	0
4.69897000433602	CHEMBL4081974	COC(=O)NC1CC(C)(C)c2ccc(N=c3[nH]c(=NCC(F)F)c4occc4[nH]3)cc2N=C1O	0
5.61798295742513	CHEMBL3422762	COc1ccc2ncc(S(C)(=O)=O)c(CCC34CCC(NCc5ccc6c(n5)N=C(O)CO6)(CC3)CO4)c2n1	1
5.51144928349956	CHEMBL558928	O=C(NC1CCN(Cc2ccn(-c3ccc(C(F)(F)F)cc3)c2)CC1)N1CCCCC1CCO	1
5.65757731917779	CHEMBL3612805	COc1cc(C(O)CN2CCN(CCc3ccc4c(c3C)COC4=O)CC2)ccc1C#N	1
4.52287874528034	CHEMBL2435856	CCc1nc(Oc2ccc(C(=O)O)cc2)ccc1CN1CCC(N2C(=O)N(C3CCOCC3)CC2c2ccccc2)CC1	0
4.53760200210104	CHEMBL4094901	Cc1c(C(O)CN2CCC3(CC2)CCN(c2ccc(C(C)(C)O)nc2)C3)ccc2c1COC2=O	0
5.36051351073141	CHEMBL429015	CC(C)C(N)CN1C2CCC1CC(OC(c1ccc(F)cc1)c1ccc(F)cc1)C2	1
4.60205999132796	CHEMBL2325410	Cc1ccc(C(SCC(N)C(=O)O)(c2ccccc2)c2ccccc2)cc1C	0
4.17442407972066	CHEMBL219128	CC(C)N1CCN(C(=O)N2CCC(C(C)(C)C)CC2)CC1	0
4.52287874528034	CHEMBL4278935	Oc1cc(-n2cccn2)ccc1-c1ccc(OC2CCNCC2(F)F)nn1	0
5.65757731917779	CHEMBL4644352	O=c1n(CCCCN2CCN(c3cccc4sccc34)CC2)nc2c(F)cccn12	1
5.61978875828839	CHEMBL1829604	O=C(CNC(=O)c1cccc(C(F)(F)F)c1)NC1CN(C2CCC(c3c[nH]c4ccccc34)CC2)C1	1
5	CHEMBL507360	COc1nccc2c(=O)n(C)c(-c3ccc(OC4CCN(C5CCC5)CC4)cc3)nc12	0
5.39794000867204	CHEMBL4444105	CS(=O)(=O)c1ccc(-c2ccc3ncc(-c4cccc(S(C)(=O)=O)c4)n3n2)cc1	1
6.22184874961636	CHEMBL271606	Cc1cc(C)n(-c2cc(NC(=O)CN3CCC(N(C)C)C3)nc(-c3ccc(C)o3)n2)n1	1
5.20000023710935	CHEMBL2069399	CCCCOc1ccc(C(=O)NC2COc3cccc(N4CCN(C)CC4)c3C2)cc1	1
5.40000018605658	CHEMBL3237574	CCCc1nc(Nc2cc(=NC3CCCCC3N)[nH]nc2C(N)=O)ccc1OC	1
4.85387196432176	CHEMBL2441423	Cc1cc2c(cc1CCN1CCN(C(=O)Cc3ccc(-n4cnnn4)cc3)CC1)COC2=O	0
5.70000050388302	CHEMBL242601	Cc1cnc(-c2nnc(SCCN3CCc4ccc(-c5cc(C)nn5C)cc4CC3)n2C)cn1	1
5.40000018605658	CHEMBL571221	CN1CCN(CCN2CCN(c3cccc(Cl)c3)C2=O)CC1	1
5.69897000433602	CHEMBL216486	O=C1CN(CCc2ccc(F)cc2)CCN1C1CCc2cc(CN3CCC(C(F)(F)F)CC3)ccc2C1	1
5.81815641205523	CHEMBL4238063	Cc1nnc(C(C)C)n1C1CC2CCC(C1)N2CCC(NC(=O)C1CCCC1)c1cccs1	1
5.22184874961636	CHEMBL2204267	CSc1ncc(C2(O)CCC(N3CC(NC(=O)CNC(=O)c4cccc(C(F)(F)F)c4)C3)CC2)s1	1
4	CHEMBL3134098	CCC1(C)N=C(O)c2cc(S(=O)(=O)Nc3ccc(F)cc3F)cc(Cl)c2N=C1O	0
5.05060999335509	CHEMBL3747226	O=C(Nc1cccc(C(F)(F)F)c1)n1ccc2cc(Oc3ncnc4c3CCNC4)ccc21	1
5.49390104007156	CHEMBL4169479	OC1Cc2ccccc2C2(CCC(N3CCN(C4CCCCC4)CC3)CC2)O1	1
6.90000876645532	CHEMBL401576	Cc1noc2cc3c(cc12)CCN(CCCSc1nnc(-c2ccc(C(F)(F)F)cc2)n1C)CC3	1
4.47755576649368	CHEMBL4216473	COCCOc1cc(F)c2c(Nc3ccc(NC(=O)Cn4cc(C(C)C)nn4)cc3)ncnc2c1	0
4.61978875828839	CHEMBL2164042	O=C(NCc1cccc(OC(F)(F)F)c1)C1c2ccccc2C(=O)N1CCc1ncc(F)cn1	0
5.56863623584101	CHEMBL2177301	CCn1cc(C2(c3cccc(-c4cncc(F)c4)c3)NC(=N)c3c(F)cccc32)cc(C)c1=O	1
4.69897000433602	CHEMBL557660	CSc1ccccc1C(=O)N(c1ccccc1)C1CCNC1	0
5	CHEMBL4210484	CC(Oc1ccc(S(C)(=O)=O)cc1C(=O)N1Cc2cn(-c3ccccc3)nc2C1)C(F)(F)F	0
5.63827216398241	CHEMBL4585977	CCC(CC)CN=c1c(C(N)=O)c[nH]c2ccc(-c3cccnn3)cc12	1
5.93305196952978	CHEMBL561279	CC1CCCN1CCc1ccc(-c2ccc(S(=O)(=O)N3C(C)COCC3C)cc2)cc1	1
5.53106219433454	CHEMBL3775825	CC(C)(C)c1cnc(C2Cc3c([nH]c4ccccc34)C(C3CCOCC3)N2)[nH]1	1
5.04095860767891	CHEMBL3936443	COc1c(Nc2ncc(Cl)c(=NC3C4C=CC(C4)C3C(N)=O)[nH]2)ccc2c1CCCC(N1CCN(C)CC1)C2	1
4.48148606012211	CHEMBL2029718	CN(CCCC(=O)NC1CC1)C(=O)c1ccc2c(c1)c1c(n2C)CCC(C2CCOCC2)C1	0
5	CHEMBL4645423	COc1nc(C#N)cc2c1C1(O)C(O)C(CN(C)C)C(c3ccccc3)C1(c1ccc(C#N)cc1)O2	0
4.48148606012211	CHEMBL2325705	CS(=O)(=O)C1(c2cc(N3CCOCC3)nc(-c3cccc4[nH]ccc34)n2)CCOCC1	0
5	CHEMBL3663242	CC1Cn2c(nnc2-c2cnccn2)C(=O)N1Cc1cccc(C(F)(F)F)c1Cl	0
4.51004152057517	CHEMBL2382372	COc1ccc2nccc(C(O)CCC3CCN(C4CC(c5cc(F)cc(F)c5F)C4)CC3C(=O)O)c2c1	0
4.4999999533289	CHEMBL4472842	Cc1cc(-c2ccc3c(C4CCCCC4C(=O)Nc4cn(C)nc4C(N)=O)noc3c2)n[nH]1	0
5.52287874528034	CHEMBL4537998	O=C(Nc1ccc(Oc2ccc(F)cc2)cc1)N1CCc2ncccc2C1c1ccc(Cl)cc1	1
5	CHEMBL491319	Cc1nnc(C(C)C)n1C1CCN(C(C)CC(NC(=O)C2CC(F)(F)C2)c2ccccc2)CC1	0
4.52287874528034	CHEMBL4094315	O=C(CCCCCCN=c1[nH]cnc2ccc(F)cc12)NO	0
6.14874165128092	CHEMBL518431	O=c1c2ccccc2ncn1-c1ccc(OCCCN2CCCC2)cc1	1
4.82390874094432	CHEMBL3787636	CC(=O)N1CCN(C2CC(n3cc(-c4cccc(OCC56CCC(CC5)O6)c4)c4c(N)ncnc43)C2)CC1	0
8.4000078224159	CHEMBL2146810	CCCCN1CCCC1Cn1nc(Cc2ccc(Cl)cc2)c2ncccc2c1=O	1
4.49620931694282	CHEMBL2017582	COc1cc(-c2cn(C3CC(C(F)(F)F)CCN(CC(F)(F)F)C3=O)nn2)ccc1-n1cnc(C)c1	0
5.18045606445813	CHEMBL2164356	Cc1cccc(CCN2C(=O)c3ccccc3C2C(=O)NCc2ccc(OC(F)(F)F)cc2)n1	1
5	CHEMBL3759944	COc1cc(N)c(Cl)cc1C(=O)NC1CCN(CC2CCN(C(=O)C(C)(C)C)CC2)CC1OC	0
5.72124639904717	CHEMBL3640290	COc1nc(N2CC3C(=O)N(C)C(=N)NC3(c3ccc(F)cc3F)C2)nc(C)c1F	1
5.95860731484178	CHEMBL3605146	OC1=Nc2nc(CNC34CCC(CCc5c(F)cnc6ccc(OCC(F)(F)F)nc56)(CC3)OC4)ccc2OC1	1
4.98296666070122	CHEMBL1086275	Fc1cccc(OC(F)F)c1CC(c1ccccc1)N1CCNCC1	0
7.09691001300806	CHEMBL4476621	O=C(NNC(S)=Nc1ccc(Cl)c(Cl)c1)c1ccccc1O	1
6.82390874094432	CHEMBL2069499	CCCCC1(CCCC)NC(c2ncc(-c3ccccc3)[nH]2)Cc2c1[nH]c1ccccc21	1
7.39794000867204	CHEMBL1107	CCCCN(CCCC)CCC(O)c1cc2c(Cl)cc(Cl)cc2c2cc(C(F)(F)F)ccc12	1
5.27156504902575	CHEMBL3627895	Cc1ncn(-c2cc(Cl)c(C(=O)NCC(c3cccc(F)c3)c3nc4ccc(Cl)cc4[nH]3)c(Cl)c2)n1	1
5.95860731484178	CHEMBL3612803	COc1cc(C(C)CN2CCN(CCc3ccc4c(c3C)COC4=O)CC2)ccc1C#N	1
5.09691001300806	CHEMBL555347	O=C(Nc1ccc(C(F)(F)F)cc1)N1CCC(c2nc(-c3ccccn3)no2)CC1	1
5.20000023710935	CHEMBL4535475	CC1(c2ccc(-n3cnnn3)cc2)N=C(O)N(CC(=O)c2ccc(F)cc2F)C1=O	1
5.13667713987954	CHEMBL1092931	Cc1ccc(OC(=O)N(CC(=O)O)Cc2cccc(OCc3nc(-c4cccc(Cl)c4)oc3C)c2)cc1	1
4.19382002601611	CHEMBL4060556	O=C(c1ccccc1)N1CCc2oc(-c3ccc(F)cn3)nc2C1	0
5.58335949266172	CHEMBL3359236	Cc1nc(-c2ccc(C(F)(F)F)cc2)nc(OCCCN2CCCCC2)c1Cl	1
5.69897000433602	CHEMBL2204277	O=C(NC1CCCCC1O)c1cc(CN2CCN(c3cc4ccccc4cn3)CC2)c2ccccn2c1=O	1
5.8000008748032	CHEMBL1257809	Cc1ncoc1-c1nnc(SCCCN2CCC3CC3(c3ccc(C(F)(F)F)cc3)CC2)n1C	1
6	CHEMBL3237573	Cc1ccc(=Nc2cc(=NC3CCCCC3N)[nH]nc2C(N)=O)[nH]c1C(C)C	1
4.60205999132796	CHEMBL3289798	N=c1[nH]c(-c2ccc(F)cc2)cn1CC(O)c1ccc(C(F)(F)F)cc1Cl	0
5.56863623584101	CHEMBL4067682	COc1ccc(Cn2c(=O)n3ncnc3c3c4c(sc32)CN(CC2CCOCC2)CC4)c(F)c1	1
4.93999985682945	CHEMBL100454	CN1CCN(C2=Nc3ccccc3Nc3sc(CO)cc32)CC1	0
5.55284196865778	CHEMBL3612797	COc1cc(CCN2CCN(CC(C)c3ccc4c(c3C)COC4=O)CC2)ccc1C#N	1
4.52287874528034	CHEMBL2029412	O=C(NCC(=O)N1CCC(NC2CCC(O)(c3ccccn3)CC2)C1)c1cccc(C(F)(F)F)c1	0
4.52287874528034	CHEMBL236894	O=C(CCc1cccnc1)NC1CCC(c2ccc(O)cc2)CC1	0
5.39254497678533	CHEMBL4102670	Cc1nc2n(c(=O)c1CCN1CCN(c3cccc4sccc34)CC1)CCCC2O	1
5.25414480482627	CHEMBL488060	CNCc1cc(F)ccc1Oc1ccc(Cl)c(Cl)c1	1
4.49485002168009	CHEMBL2030445	CS(=O)(=O)Cc1cc(N2CCOCC2)nc(-c2ccc3nc[nH]c3c2)n1	0
4.48148606012211	CHEMBL2062564	CC(=O)Nc1ccc2cnn(-c3cc(NC4CC4)n4ncc(C#N)c4n3)c2c1	0
6	CHEMBL255619	Cc1ncoc1-c1nnc(SCCCN2CCc3cc4nc(CC5CC5)oc4cc3CC2)n1C	1
4.22184874961636	CHEMBL2041165	COc1cc(N2C(=O)N(c3ccc(-c4coc(C(=O)O)c4)cc3)C(=O)C23CCN(Cc2ncccc2C)CC3)ncn1	0
5.49485002168009	CHEMBL245642	CON=CCOc1ccc(CN2CCC(NC(=O)c3cc(=O)c4ccc(F)cc4o3)CC2)cc1F	1
7.79588001734408	CHEMBL1834853	O=C(CN=c1[nH]oc2ccc(C(F)(F)F)cc12)NC1CN(C2CCC(c3cncs3)CC2)C1	1
4.53760200210104	CHEMBL3263285	O=C(O)c1cccc(C2CCN(C3CC4OCCC4(C(=O)N4COc5ccc(C(F)(F)F)cc5C4)C3)CC2)c1	0
5	CHEMBL3586439	Cc1ccc(-n2nccn2)c(C(=O)N2CC3CN(c4nc(C)cc(C)n4)CC3C2)c1	0
5.92081875395238	CHEMBL2391935	CC(=O)NCCNC(=O)c1ccc(O)cc1OCC(O)CN1CCC2(CC1)Cc1cc(Cl)ccc1O2	1
5.30000020244542	CHEMBL427836	CCc1nc2c3c(ccc2o1)CCN(CCCSc1nnc(-c2ocnc2C)n1C)CC3	1
4.49757288001557	CHEMBL464600	CC(C)CNC(=O)c1cn(-c2cccc(Br)c2)c2ncccc2c1=O	0
5	CHEMBL4530550	COc1cc(C(O)(CCN(C)C)C(c2cc3cc(Br)ccc3nc2OC)c2cccc(C)c2F)cc(OC)n1	0
4.96657624451305	CHEMBL3330811	COc1ccc(-n2cnc3c(-c4ccccc4)csc3c2=O)cc1	0
4.32385531964379	CHEMBL494274	CCN(CC)C(=O)c1ccc(C2=CC3(CCN(C(C)=O)CC3)Oc3ccccc32)cc1	0
5.2839966563652	CHEMBL3696479	Cc1c(CCN2CCN(CC(O)c3ccc4c(c3C)COC4=O)CC2)ccc2c1COC2=O	1
5.39469495385889	CHEMBL2017412	COc1cc(-c2cn(CC(=O)NC3C4CC5CC(C4)CC3C5)nn2)ccc1-n1cnc(C)c1	1
6.42365864979421	CHEMBL2204941	Fc1ccc(-c2cnc(C3Cc4c([nH]c5ccccc45)C(C4CCOCC4)N3)[nH]2)cc1	1
7.80631897045872	CHEMBL3422979	COc1cnc2c(CCC34CCC(NCc5ccc6c(n5)N=C(O)CO6)(CC3)CO4)ccnc2c1	1
6	CHEMBL4581466	Cc1cn(CC(=O)NC2CCN(c3c(F)cc4c(=O)c(C(=O)O)cn(C5CC5)c4c3Cl)C2)cn1	1
6.39794000867204	CHEMBL2031958	COc1cc(CN2CCN(CCCCCC(c3ccc(F)cc3)c3ccc(F)cc3)CC2)cc(OC)c1OC	1
4	CHEMBL2021980	CCOC(=O)C1CCN(CCCCOc2ccc(S(=O)(=O)NC(=O)Nc3ccccc3)cc2)CC1	0
5.19382002601611	CHEMBL3806029	Cc1cc2ncc3c(n2n1)CN(C1COC(c2cc(F)c(F)cc2F)C(N)C1)C3	1
4.52287874528034	CHEMBL3355552	CC(C)(O)C1CCC(N=c2ccn3ncc(-c4cccc(C(F)(F)F)c4)c3[nH]2)CC1	0
4.76700388960785	CHEMBL365062	NCc1ccc(F)c(C2CCN(C(=O)c3cc(C(N)=O)cc(-c4nc(-c5cccs5)no4)c3)CC2)c1	0
4.10237290870956	CHEMBL4207042	CNC(=O)c1cnc(N)c(OC2CN(C(=O)Cc3ccc(OC(F)(F)F)cc3)CC2(F)F)c1	0
4.60205999132796	CHEMBL744	N=c1[nH]c2ccc(OC(F)(F)F)cc2s1	0
5.48148606012211	CHEMBL1770720	O=C(NC1CCC(c2cccc(F)c2F)Cn2c(CC(F)(F)F)cnc21)N1CCC2(CC1)OC(O)=Nc1ncccc12	1
5.51769823277656	CHEMBL247044	CC(=O)C1=NN(c2cc(C)ccc2F)CC1(CCCN(C)C)c1ccccc1	1
4.67778070526608	CHEMBL2409400	COc1cc2nnc(C(N)=O)c(Nc3ccc(C)cc3F)c2cc1N1CCC(N(C)C)CC1	0
4.52287874528034	CHEMBL4632672	COc1nn(-c2cnccn2)cc1C(=O)Nc1cccc(-c2nncn2C(C)C)n1	0
5	CHEMBL1224092	CCCC1(C(=O)c2ccc3n[nH]cc3c2)CCCN1	0
5.98005331832116	CHEMBL493679	CC(C)(C)CCN1CCC(CNC(=O)c2ccc(Cl)c(Cl)c2)CC1	1
5.69897000433602	CHEMBL554506	COC1CCN(S(=O)(=O)c2ccc(-c3ccc(CCN4CCCC4C)cc3)cc2)CC1	1
5.2518119729938	CHEMBL206115	NC(C(=O)N1CC(c2cc(F)ccc2F)=CC1c1cccc(O)c1)C1CC1	1
6.22184874961636	CHEMBL3099953	Oc1ccc2cccc(OCC(O)CN3CCC4(CC3)Cc3cc(Cl)ccc3O4)c2n1	1
6.36251027048749	CHEMBL3804918	CCN(CC)c1ccc2cc(C(=O)NCCCCN3CCC(N=c4[nH]c5ccccc5n4Cc4ccc(F)cc4)CC3)c(=O)oc2c1	1
5.52287874528034	CHEMBL522235	Clc1ccc(-n2c(-c3ccccc3Cl)nc3c(N4CCCCC4)ncnc32)cc1	1
5.3767507096021	CHEMBL2010851	CN(C(=O)Cc1ccc(S(C)(=O)=O)cc1)C1CCN(Cc2ccc(C(F)(F)F)cc2)CC1F	1
4.52287874528034	CHEMBL4436233	CN=c1[nH]ccc(-c2[nH]nc3nc(N4CCC5(CC4)COC(C)C5N)n(C)c(=O)c23)c1Cl	0
5.59176003468815	CHEMBL4098469	N#Cc1cccc(-c2cccc(Cl)c2CC(c2cccnc2)c2cccnc2)c1	1
6.53760200210104	CHEMBL1803004	CS(=O)(=O)Nc1ccc2ccc3ncc(-c4ccccc4)cc3c(=O)c2c1	1
4.52287874528034	CHEMBL4551182	CCOc1cc(C(c2cc3cc(C#N)ccc3nc2OC)C(O)(CCN(C)C)c2cc(OC)nc(OC)c2)cc(OC(C)C)n1	0
4.95000017584459	CHEMBL568294	CC(C)(C)C1(C)Cc2c(CN3CCC4(CC3)CCN(C(=O)c3ccc(N)cn3)CC4)cccc2O1	0
6.67778070526608	CHEMBL4288848	CCOc1cc(CN2CCC(COc3cccc4cccnc34)CC2)cc(OCC)c1-c1ccc(F)cc1	1
5.03621217265444	CHEMBL4647399	CCSc1cc(C(O)(CCN(C)C)C(c2cc3cc(Br)ccc3nc2OC)c2ccnc(OC)c2OC)cc(SCC)n1	1
4.90000014205763	CHEMBL2022731	O=C(Nc1ccc(-c2n[nH]c(=NCCCCN3CCCC3)o2)cc1)c1ccccc1F	0
2.4089353929735	CHEMBL1782574	COC1COCCC1NC1CCC(C(=O)N2CCN(c3nc(C(F)(F)F)cs3)CC2)(C(C)C)C1	0
5	CHEMBL4104891	CCOC(=O)C1=C(CN2CC(C)(C)OCC2C(=O)O)NC(c2nccs2)=NC1c1ccc(F)cc1Br	0
4.49485002168009	CHEMBL4476297	CC(C)c1ccc(-c2cc(CN3CCOCC3)nn2C2CCC2)cc1	0
7	CHEMBL4516327	CC1(C)OC2(CCN(CCc3ccccc3)CC2)CN(c2ccccc2)C1=O	1
5.26760624017703	CHEMBL198387	CC(C)(C)C1CCC2(CC1)CCN(c1ccc(OC(F)(F)F)cc1)C(=O)N2Cc1ccc(C(=O)Nc2nn[nH]n2)cc1	1
6.63827216398241	CHEMBL4288439	CC1(C)CC(Oc2ccc(-c3ccc(-n4cccn4)cc3O)nn2)CC(C)(C)N1	1
5.21467016498923	CHEMBL3617456	N=c1nc(N2CCC(N)CC2)c2sc(-c3ccc(C(F)(F)F)cc3)cc2[nH]1	1
7.05998184499234	CHEMBL409224	COc1ccccc1Oc1ccccc1CN1CCC2(CC1)CCN(C(=O)c1ccc(Cl)cc1)CC2	1
4.70000006855703	CHEMBL2022732	CCN(CC)CCCCN=c1[nH]nc(-c2ccc(NC(=O)c3ccccc3F)cc2)o1	0
6.30102999566398	CHEMBL487708	O=C(C1CC1c1ccc(C(F)(F)F)cc1)N1CCN(S(=O)(=O)c2cc(-c3cc[nH]n3)cc(C(F)(F)F)c2)CC1	1
4.30102999566398	CHEMBL4103847	Cc1cc(COc2nc(=N)[nH]c3ccn(Cc4ccccn4)c23)no1	0
5.64397414280688	CHEMBL1645172	Cc1ccc2nc(CN3CCN(C(=O)CC(c4ccccc4)c4ccc(F)cc4)CC3)oc2c1	1
4.43179827593301	CHEMBL2204244	COc1ccc(C2(O)CCC(N3CC(NC(=O)CNC(=O)c4cccc(C(F)(F)F)c4)C3)CC2)cn1	0
5.82390874094432	CHEMBL4286628	C=CC(=O)NC1CCN(c2ccc(C(N)=O)c(Nc3ccc(N4CCOCC4)nc3)n2)C1	1
5.64206515299955	CHEMBL270314	Cc1cc(C)n(-c2cc(NC(=O)CCN3CCC(N(C)C)C3)nc(-c3ccc(C)o3)n2)n1	1
4.38933983691012	CHEMBL2017581	COc1cc(-c2cn(C3CC([Si](C)(C)C)CCN(Cc4ccccc4)C3=O)nn2)ccc1-n1cnc(C)c1	0
4.48148606012211	CHEMBL4215835	CC(CC(=O)O)c1cccc(-n2c(C(N)=O)cc3ccc(OC(F)(F)F)cc32)n1	0
4.51570016065321	CHEMBL3425805	O=C(Oc1cc2c(nc1CNC13CCC(CC4(O)Cn5c(=O)ccc6ncc(F)c4c65)(CC1)OC3)N=C(O)CO2)c1ccccc1	0
5.31875876262441	CHEMBL1086534	CCOC(=N)c1ccc(-c2ccc3cc(CCN4CCCC4C)ccc3n2)s1	1
6.48148606012211	CHEMBL221906	CN(C)C(=N)c1ccc(C(=O)Nc2ccc(Cl)cc2C(=O)Nc2ccc(Cl)cn2)cc1	1
5.06803388527183	CHEMBL1086274	COc1cccc(F)c1CC(c1ccccc1)N1CCNCC1	1
5.53760200210104	CHEMBL560863	COc1cccc2c1OC(c1ccc(OCCCN3CCCC3C)cc1)C(C)S2(=O)=O	1
6	CHEMBL256477	CCc1nn(C)c2cc3c(cc12)CCN(CCCSc1nnc(-c2cccc4nc(C)ccc24)n1C)CC3	1
5.14266750356873	CHEMBL4076794	COc1cccc(-c2cc3c(NC4CCC(C)(N)C4(C)C)c(C(N)=O)cnn3c2)c1	1
4.92121703980304	CHEMBL551412	CCNC(=O)c1ccc(C2=CC3(CCNCC3)Oc3ccccc32)cc1	0
4.76447155309245	CHEMBL4071084	Cc1nc(-n2cnnn2)ccc1C(O)CN1CCC2(CC1)CCN(c1ccc(=O)n(C)n1)C2=O	0
5	CHEMBL3964649	Cc1nc(C(=O)O)ccc1-c1nnc(SCCCN2CCC3(CC3c3ccc(C(F)(F)F)cc3)C2)n1C	0
4	CHEMBL4293085	O=C(NCc1ccc(OC(F)(F)F)c(Cl)c1)c1ccc(S(=O)(=O)N=c2nc[nH]s2)c(F)c1	0
5.80410034759077	CHEMBL3922790	CCN1CCCC1CNC(=O)c1ccc(Cn2c(Cc3c(Cl)cccc3Cl)nc3ccccc32)cc1	1
7.53760200210104	CHEMBL1215691	N#Cc1ccc(N2N=C(c3ccc4nc(O)oc4c3)CC2c2ccc(F)cc2)cc1	1
4.70000006855703	CHEMBL2147308	COc1cnc(-c2c(F)ccc(F)c2CCNC(=O)c2ccc(COCC(F)(F)F)nc2)cn1	0
4.82390874094432	CHEMBL3924243	CC1CCC2C(C)C(CC(=O)Nc3ccc(Cl)c(-c4ccccn4)c3)OC3OC4(C)CCC1C32OO4	0
6.4089353929735	CHEMBL1642191	COc1cc(C=Cc2nc(N)c3c4c(sc3n2)CCCCC4)ccc1-n1cnc(C)c1	1
5	CHEMBL564810	CC(NC1CCC(C(=O)N2CCC(C(=O)N3CCCC3)(c3ccccc3)CC2)C(C)(C)C1)c1ccccc1	0
4.80000005273845	CHEMBL4436576	Cc1ccc(-c2cc3nccnc3c(=NCCCCN)[nH]2)cc1	0
4.83268266525182	CHEMBL4066885	CC1(c2cc(CNCC(F)F)c(F)cc2F)CCSC(=N)N1	0
4.32057210338788	CHEMBL3741159	O=C(c1ccc(Cl)c(C(F)(F)F)c1)N1CCN(c2cc(O)nc(=O)n2Cc2ccc(OS(=O)(=O)c3cccc4cnccc34)cc2)CC1	0
4.48148606012211	CHEMBL2326471	N=c1[nH]c2cc3c(cc2s1)CCN(Cc1ncon1)CC3	0
5.56066730616974	CHEMBL224968	CN1CCN(Cc2ccc3c(c2)Cc2c-3n[nH]c2-c2csc(C#CCNC(=O)Oc3ccccc3)c2)CC1	1
6.30980391997149	CHEMBL4074038	O=C(C1CC1)N1CCc2c(sc3c2c2ncnn2c(=O)n3Cc2ccc(Cl)cc2)C1	1
4.52287874528034	CHEMBL4089812	OC(c1cccnc1-c1cccc(Cl)c1)C(c1cccnc1)c1cccnc1	0
5.38721614328026	CHEMBL1834784	CCOC(=O)C1CCC(N2CC(NC(=O)CN=c3[nH]n(C4CCCC4)c4ccc(C(F)(F)F)cc34)C2)CC1	1
5.69897000433602	CHEMBL508712	Cc1cccc2c(=O)n(C)c(-c3ccc(OC4CCN(C5CCC5)CC4)cc3)nc12	1
4.49485002168009	CHEMBL2151321	CC(C)Oc1cc(-n2cnc3ccc(=NC(C)c4ccc(F)cn4)[nH]c32)[nH]n1	0
4.67778070526608	CHEMBL3793411	Cc1c(CCN2CCN(C(=O)Cc3cncc(-n4cnnn4)c3)CC2)ccc2c1COC2=O	0
6	CHEMBL4472076	O=C(Cn1ccnn1)NC1CCN(c2c(F)cc3c(=O)c(C(=O)O)cn(C4CC4)c3c2Cl)C1	1
6.09999903484653	CHEMBL3774588	Cc1ncoc1-c1nnc(SCCCN2CC3CCN(c4ccc(F)cc4)C3C2)n1C	1
4.3767507096021	CHEMBL3794265	O=c1cnc2ccc(F)c3c2n1CC3CN1CCC(NCc2cc3c(nn2)OCCO3)CC1	0
4.56863623584101	CHEMBL3786683	Cc1c(OCF)ccc2c1C(=O)N(Cc1ccccc1-c1ccccc1)C2C(=O)NC(C)(C)C	0
5	CHEMBL4641177	CCSc1cc(C(O)(CCN(C)C)C(c2cc3cc(Br)ccc3nc2OC)c2cccc(OC)c2F)cc(SCC)n1	0
5.49214412830417	CHEMBL3609624	COc1cc(-c2cn(C3CCc4ccccc4N(CCF)C3=O)nn2)ccc1-n1cnc(C)c1	1
5.5185573714977	CHEMBL453630	CNC(C)c1cc(C(F)(F)F)ccc1Oc1ccc(Cl)c(Cl)c1	1
4.33724216831843	CHEMBL3785865	Cc1c(O)ccc2c1C(=O)N(Cc1ccccc1-c1ccccc1)C2C(=O)NC(C)(C)C	0
4.32239304727951	CHEMBL2382343	COc1ccc2nccc(C(O)CCC3CCN(C4CC(c5c(F)cccc5F)C4)CC3C(=O)O)c2c1	0
5.59999938302362	CHEMBL1834757	Cc1cccc(N=c2[nH]c(NC3CCCNC3)ncc2C(N)=O)c1	1
4.49894073778225	CHEMBL4080347	N#Cc1c(N)ncnc1N1CCCC1c1nc2cccc(C#CCCCC(=O)N3CCOCC3)c2c(=O)n1-c1ccccc1	0
4.48148606012211	CHEMBL3786562	CC(C)(C)NC(=O)C1c2ccc(C#N)cc2C(=O)N1Cc1ccccc1-c1ccccc1	0
4.48148606012211	CHEMBL3823297	COc1cc(N2CCN(C(C)=O)CC2)ccc1Nc1ncc(Cl)c(-c2cnn3ccccc23)n1	0
5.20000023710935	CHEMBL3917428	O=C(O)CCc1ccc2cc(Cc3ccccc3)cc(N3CCN(CCc4ccc(OCCCN5CCCCCC5)cc4)CC3)c2n1	1
5.52287874528034	CHEMBL1086579	Cc1cc(CN2CCN(c3c(Br)cnc4[nH]c(N5CCN(C)CC5)nc34)CC2)no1	1
4.93554201077308	CHEMBL2087084	CC(C)c1noc(N2CCN(c3ncc(OCc4ccncc4C#N)cn3)C(C)C2)n1	0
5.67778070526608	CHEMBL1782566	COC1COCCC1NC1CCC(C(=O)N2CCN(c3cncc(C(F)(F)F)c3)CC2)(C(C)C)C1	1
4.52287874528034	CHEMBL479382	CC(=O)OCC(=O)NC1CCN(Cc2ccc(Oc3nc4ccccc4s3)cc2)CC1	0
4.7594507517174	CHEMBL4082282	O=C(O)CC1CCC2(CCN(c3ccc(-c4nc5ccc(C(F)(F)F)cc5[nH]4)cn3)CC2)O1	0
6.19791074211827	CHEMBL3775050	Fc1ccc(-c2cnc(C3Cc4c([nH]c5ccccc45)C(C4CCOCC4)N3)[nH]2)c(F)c1	1
5.80966830182971	CHEMBL550308	O=C(NCc1ccc(O)cc1Cl)C1CCN(Cc2ccn(-c3ccc(C(F)(F)F)cc3)c2)CC1	1
4.67985371388895	CHEMBL3827512	O=C(CCCc1cnn[nH]1)NC1CCN(C(=O)OCc2cc(Cl)cc(Cl)c2)CC1	0
4.73048705578208	CHEMBL1080069	CCCN(C(=O)c1cccc(Cl)c1Cl)C1CCNC1	0
3.69897000433602	CHEMBL3605557	CCn1c(C(C)NS(=O)(=O)c2ccc(C#N)nc2)nc2cnc(C(F)(F)F)cc21	0
5.60205999132796	CHEMBL3093960	CCCCN(CC)CCCCCc1ccc(Cl)cc1	1
4.69897000433602	CHEMBL436673	CCc1ccccc1Oc1cc(C)ncc1CN(C)C	0
7.52287874528034	CHEMBL1951779	CCOc1ccc(C2(O)CCC(N3CCC(NC(=O)CNC(=O)c4cccc(C(F)(F)F)c4)C3)CC2)cn1	1
4.92081875395238	CHEMBL4640840	Cc1ncc(-c2cc(NC(=O)c3ccc(OCc4ccccn4)cc3)c(C)cc2C)[nH]1	0
4.91364016932525	CHEMBL3605131	OC1=Nc2nc(CNC34CCC(CCc5c(F)cnc6ccc(OCC7(O)COC7)nc56)(CC3)OC4)ccc2OC1	0
5.15490195998574	CHEMBL3605125	CC(C)(O)CCOc1ccc2ncc(F)c(CCC34CCC(NCc5ccc6c(n5)N=C(O)CO6)(CC3)CO4)c2n1	1
4.48148606012211	CHEMBL3786473	CC(c1ccccc1)N1C(=O)c2ccccc2C1C(=O)NC(C)(C)CO	0
4.67778070526608	CHEMBL3787134	COc1ccc(-c2nnc(C(=O)N3CC(Oc4ccc(CN(C)C)cc4)C3)o2)cc1	0
5.76955107862173	CHEMBL561324	COc1ccc2c(c1)OC(c1ccc(OCCCN3CCCC3)cc1)C(C)S2(=O)=O	1
4.65757731917779	CHEMBL3898577	COC1CC(n2c(=O)n(C)c3cnc4cc(F)c(-c5ccc(OCCCN(C)C)nc5F)cc4c32)C1	0
4.56863623584101	CHEMBL2170605	CC(C)(C)C(=O)N1CCC(c2ccc(C(=O)NC(=N)N)cc2C(F)(F)F)CC1	0
6.10790539730952	CHEMBL493712	CS(=O)(=O)Nc1ccc(OCC(O)CN(CCc2ccc(Cl)c(Cl)c2)Cc2cccc(O)c2)cc1	1
5.14874165128092	CHEMBL1802909	CN(Cc1cnccn1)S(=O)(=O)Nc1ccc2ccc3ncc(-c4cnn(C)c4)cc3c(=O)c2c1	1
4.60205999132796	CHEMBL2204248	COc1ccc(C2(O)CCC(N3CC(NC(=O)CNC(=O)c4cccc(C(F)(F)F)c4)C3)CC2)nc1	0
6	CHEMBL4450984	N=c1nnn(CCC(=O)NC2CCN(c3c(F)cc4c(=O)c(C(=O)O)cn(C5CC5)c4c3Cl)C2)[nH]1	1
5.39794000867204	CHEMBL214983	O=C1CN(CCc2ccc(F)cc2)CCN1C1CCc2cc(Cn3ccnc3)ccc2C1	1
3.9952011218907	CHEMBL218410	CC(C)N1CCN(C(=O)N2CCC(C(=O)OC(C)(C)C)CC2)CC1	0
4.79588001734408	CHEMBL3291062	Cc1onc(C(=O)N2C3CCC2CC(Nc2cc(=O)n(C)c4cc(F)c(F)cc24)C3)c1C	0
6.48678239993206	CHEMBL1957718	CCC1(c2cccc(NS(C)(=O)=O)c2)C2CN(CC3Cc4ccccc4C3)CC21	1
5.73754891026957	CHEMBL3609638	COc1cc(-c2cn(C3CCc4c(F)cc(F)cc4N(CC(F)(F)F)C3=O)nn2)ccc1-n1cnc(C)c1	1
4.69897000433602	CHEMBL2408789	Cc1cc(-c2n[nH]c3cc(NC(=O)NC(C)c4ccccc4)ncc23)ccn1	0
5.72353819582676	CHEMBL3805989	O=c1ccc(OCCCN2CCCCC2)nn1-c1ccc(F)c(F)c1	1
5.02227639471115	CHEMBL1809073	CNCC(=O)N1CCN(c2ccc(Nc3ncc(Cl)c(-c4cnc5ccccn45)n3)c(OC)c2)CC1	1
7.04575749056068	CHEMBL3582314	c1ccc2c3c([nH]c2c1)C(C1CCCCC1)NC(c1ncc(-c2ccncc2)[nH]1)C3	1
4.67778070526608	CHEMBL2409175	CC(=O)Nc1cc(Nc2cc(NC3CC3)n3ncc(C#N)c3n2)ccc1C	0
6.52287874528034	CHEMBL210537	CC(=O)Nc1cccc(N2CCN(CCCCNS(=O)(=O)c3ccc(C)cc3)CC2)c1	1
8.39794000867204	CHEMBL4541837	COC(C)(C)CC#Cc1c(Cl)c2c(Cl)cc(C(N)=O)nc2n1C1CCCNC1	1
5.71000102451851	CHEMBL410885	O=C(c1ccncn1)N1CCC2(CCN(Cc3cccc(Oc4ccccc4)c3)CC2)CC1	1
5.08092190762393	CHEMBL2315933	Nc1cccnc1C1CCC(N2CC(NC(=O)CN=c3[nH]cnc4ccc(C(F)(F)F)cc34)C2)CC1	1
5.17392519729917	CHEMBL4443422	Cc1sc(-c2ccccc2Cl)cc1C(=O)NC(CN)c1ccccc1	1
6.13667713987954	CHEMBL492438	CS(=O)(=O)Nc1ccc(OCC(O)CNCCc2ccc(Cl)c(Cl)c2)cc1	1
4.48148606012211	CHEMBL2164544	N#Cc1cc(F)cc(-c2nc(-c3ccccn3)no2)c1	0
5.40000018605658	CHEMBL3237558	NC(=O)c1n[nH]c(=NC2CCCCC2N)cc1Nc1cccc(C2CC2)n1	1
5.06048074738138	CHEMBL583465	COc1ccc(CCN2C(=O)N(NS(C)(=O)=O)CC2c2ccc(Cl)cc2)cc1	1
5.26760624017703	CHEMBL3792423	O=C1OCc2cc(CCC3CCN(C(=O)Cc4ccc(-n5cnnn5)nc4)CC3)ccc21	1
7.10001543745061	CHEMBL557110	O=C1N(CCN2CCCC(OCc3ccccc3)C2)CCN1c1cccc(Cl)c1	1
4.88272870434424	CHEMBL2017583	COc1cc(-c2cn(C3CC(C(F)(F)F)CN(CC(F)(F)F)C3=O)nn2)ccc1-n1cnc(C)c1	0
4.21467016498923	CHEMBL4110242	CCCC1c2nnc(-c3nc(C)ns3)n2CCN1C(=O)c1ccc(F)cc1	0
5.49485002168009	CHEMBL3582321	Cc1nc(C2(c3cnn(CC4CC4)c3)NC(c3ncc(-c4ccc(F)cn4)[nH]3)Cc3c2[nH]c2ccccc32)no1	1
4.01999999364308	CHEMBL2346971	OC1(c2cccnc2)CCN(c2ccc3nnc(C(F)(F)F)n3n2)CC1	0
7.3767507096021	CHEMBL2146851	N#Cc1ccc(CCN2CCN(CCc3ccc4nonc4c3)CC2)cc1	1
4.22184874961636	CHEMBL3735281	CCS(=O)(=O)n1cc2c(n1)CN(C1COC(c3cc(F)ccc3F)C(N)C1)C2	0
4.98296666070122	CHEMBL3950251	NC1CN(c2ccncc2Nc2ncc3ccc(-c4c(F)cccc4F)nn23)CC(N)C1O	0
4.76150226469264	CHEMBL2152252	CNC(=O)c1nc(-c2ccc(Cl)c(S(=O)(=O)Nc3cccc(F)c3F)c2)cnc1N	0
4.57348873863543	CHEMBL569184	COc1ccc(CCN2C(=O)N(NS(C)(=O)=O)CC2c2ccc(OC)cc2)cc1	0
5.20000023710935	CHEMBL4224878	N#Cc1cnccc1COc1cnc(N2CCN(c3noc(C(F)(F)F)n3)CC2)nc1	1
4.30000002913909	CHEMBL1835072	COc1ccc(Nc2nc(NC3CCOCC3N)ncc2C(N)=O)cc1	0
5	CHEMBL3618335	O=c1c2cc(-c3ccc(Cl)cc3)cn2ncn1-c1ccc(N2CCC(O)CC2)nc1	0
4.48148606012211	CHEMBL2206792	COCCC(Oc1ncnc2c1cnn2-c1ccccc1OC)C(=O)Nc1ccc(C)cn1	0
5.89999841719865	CHEMBL564741	CC(c1cccc(C(F)(F)F)c1)N1CCN(CCN2Cc3ccccc3C2)C1=O	1
5.52287874528034	CHEMBL1236904	Cc1cc(CN2CCN(c3c(Br)cnc4nc(-c5ccc(N6CCN(C)CC6)cc5)[nH]c34)CC2)no1	1
5	CHEMBL4573960	CC(=O)Nc1cccc(CCN2CCC3(CC2)CN(c2ccccc2)C(=O)C(C)O3)c1	0
5.49999967865707	CHEMBL563274	CN(CCN1CCN(c2cccc(Cl)c2)C1=O)CC12CCC(CC1)C2(C)C	1
4.65364702554936	CHEMBL4460028	CC1(C)CCN1Cc1cccc(F)c1CNc1cc(F)c(S(=O)(=O)Nc2cscn2)c(F)c1	0
4.76955107862173	CHEMBL3289443	COC(=O)N1CCC(C)(CN2CCC3(CC2)CN(S(C)(=O)=O)c2ncccc23)CC1	0
5	CHEMBL4529810	Cc1csc(-c2cnc3ccn(CC(=O)N(C)C)c3c2)c1	0
4.85387196432176	CHEMBL2409410	COc1cc2nnc(C(N)=O)c(Nc3ccc(C)cc3F)c2cc1C1CCN(CCO)CC1	0
6.30102999566398	CHEMBL519252	O=C(C1CC1c1ccc(C(F)(F)F)cc1)N1CCN(S(=O)(=O)c2cc(-c3cn[nH]c3)cc(C(F)(F)F)c2)CC1	1
6.95860731484178	CHEMBL2146878	N#Cc1ccc(CCN2CCN(CCc3ccc4c(c3)COC4=O)CC2)cc1OC(F)(F)F	1
5.31875876262441	CHEMBL4226251	COc1ccc2nccc(CCC3OCC(NCc4ccc(Cl)c(Cl)c4)CO3)c2c1	1
4.51427857351842	CHEMBL3425929	CN1CCN(C)c2nc(CNC34CCC(CC5(O)Cn6c(=O)ccc7ncc(F)c5c76)(CC3)OC4)ccc21	0
4.48148606012211	CHEMBL2180019	CC1=NC(C)(c2cccc(-c3cccnc3)c2)N=C1N	0
5.69897000433602	CHEMBL3319003	COc1cnc2ccc(=O)n(CCN3CCC(c4c[nH]c5ccc(C#N)cc45)CC3)c2c1	1
4.60554831917378	CHEMBL442242	Cc1nn(C)cc1-c1ccc2cc(CCN3CCCC3C)ccc2n1	0
4.63827216398241	CHEMBL4458562	Cc1cnc(Nc2ccnn2C)nc1-c1cn2c(n1)C(=O)N(Cc1ccc(F)c(F)c1)CC2	0
5.25963731050576	CHEMBL3618324	COc1cc(-n2cnn3cc(-c4ccc(Cl)cc4)cc3c2=O)ccc1OCCN1CCCC1	1
4.52287874528034	CHEMBL2029572	O=C(N1CCC(NC2CCC(O)(c3ccc(-c4ncccn4)cn3)CC2)C1)C1(O)CCN(c2cc(C(F)(F)F)ccn2)CC1	0
7.13076828026902	CHEMBL2324247	c1ccc(OCc2cccc(COc3ccccc3)n2)cc1	1
7.2518119729938	CHEMBL1760237	COc1ccc(C2CN(CCc3ccc(OC)c(OC)c3)CC2CCNC(=O)c2cccc(Cl)c2)cc1	1
4.39794000867204	CHEMBL1086074	CC1CCCN1CCc1ccc2nc(-c3cnc4c(c3)OCO4)ccc2c1	0
4.09691001300806	CHEMBL3233179	CC(C)N(C)C1CCC(N2CCC(NC(=O)c3cccc(C(F)(F)F)n3)C2=O)C(CS(C)(=O)=O)C1	0
6	CHEMBL404363	Cc1ccc2c(-c3nnc(SCCCN4CCc5ccc6nc(C(F)(F)F)oc6c5CC4)n3C)cccc2n1	1
4.22184874961636	CHEMBL4067915	N#CC1CCOCC1n1cc(C(N)=O)c(=Nc2ccnc(F)c2)[nH]1	0
4.4999999533289	CHEMBL2070936	N#CC1(NC(=O)C2CCCCC2C(=O)N2CCN(c3ccc(F)cc3)CC2)CC1	0
5.53760200210104	CHEMBL455681	Cn1c(-c2ccc(OC3CCN(C4CCCC4)CC3)cc2)nc2ccccc2c1=O	1
4.09623737771889	CHEMBL2325736	CS(=O)(=O)NCCC(NC(=O)C1(N)CCN(c2ncnc3[nH]ccc23)CC1)c1ccc(Cl)cc1	0
5.43179827593301	CHEMBL2403316	O=c1ncn(Cc2c(F)cc(F)cc2F)c2ccc(Oc3ccccc3)cc12	1
5.3767507096021	CHEMBL1951431	CC(C)=CCn1c(N2CCCC(N)C2)c(C#N)c2ncn(Cc3ccnc4ccccc34)c(=O)c21	1
5.14266750356873	CHEMBL3092629	CN1Cc2cccc(Oc3ncccc3NC(=O)Nc3ccc(OC(F)(F)F)cc3)c2C1C(C)(C)C	1
4	CHEMBL4642726	Cn1nccc1C1CCCC1Oc1cc(F)c(S(=O)(=O)Nc2ccncn2)cc1F	0
4.65757731917779	CHEMBL3785810	Cc1c(OC(F)F)ccc2c1C(=O)N(Cc1ccccc1-c1ccccc1)C2C(=O)NC(C)(C)C	0
5.3936186348894	CHEMBL4062770	CCOC(=O)C1=C(CN2CCOCC2)NC(c2nccs2)=NC1c1ccccc1Cl	1
5.72124639904717	CHEMBL3086037	O=C(NC(c1ccncc1)c1ccc(Cl)cc1)C1CCC(N2CCOCC2)CC1c1ccc(Br)cc1	1
6.05898575629443	CHEMBL453880	CNCc1ccc(Cl)cc1Oc1ccc(F)c(C(F)(F)F)c1	1
4.43179827593301	CHEMBL3417742	COc1ccc(Oc2ccc(S(=O)(=O)C3(C(=O)NO)CCC4(CCNCC4)C3)cc2)cc1	0
5.45593195564972	CHEMBL3605143	CC(C)CCOc1ccc2ncc(F)c(CCC34CCC(NCc5ccc6c(n5)N=C(O)CO6)(CC3)CO4)c2n1	1
5.44977164694491	CHEMBL1091163	OC(c1cccnc1)(c1cccnc1)C(c1ccccc1)N1CCCOCC1	1
6.2518119729938	CHEMBL472363	O=C(COc1cccc(Cl)c1)NC1CCN(Cc2ccn(-c3ccc(C(F)(F)F)cc3)c2)CC1	1
5.60205999132796	CHEMBL4566588	Fc1ccc(-c2nc(C3CCNCC3)sc2-c2ccnc(N=c3[nH]ncs3)n2)cc1	1
4.32790214206428	CHEMBL3218890	COc1cccc(-n2cc3nc(-c4cccnc4C)n(CC4CCCN(C(C)C)C4)c(=O)c3n2)c1	0
9.60205999132796	CHEMBL1257820	NC(=O)c1cccc(OC2CC3CCC(C2)N3CCCc2ccccc2)c1	1
6.06550154875643	CHEMBL4632807	CC(C)Oc1cncc(-c2ccc3[nH]nc(C(=O)NCC4CCOCC4)c3c2)c1	1
4.60205999132796	CHEMBL4067401	CCCn1c(=O)c2nc(-c3cnn(CC#Cc4cccc(OC(F)(F)F)c4)c3)[nH]c2n(CC)c1=O	0
5.17392519729917	CHEMBL4210353	CS(=O)(=O)c1ccc(N2CCC(F)(F)CC2)c(C(=O)N2Cc3cn(-c4cncc(F)c4)nc3C2)c1	1
5.48148606012211	CHEMBL384400	CCN(CC)Cc1ccc2c(c1)CCC(N1CCN(CCc3ccc(Cl)cc3)CC1=O)C2	1
4	CHEMBL3608755	Cn1ccc(COc2cnc3ccc(=O)n(CCN4CCC(NCc5ccc6c(n5)N=C(O)CO6)CC4)c3c2)n1	0
5.48148606012211	CHEMBL4567042	CCC(CC)CN=c1c(C(N)=O)c[nH]c2ccc(-c3ccc(C)nc3)cc12	1
5.16749108729376	CHEMBL258132	CN(C)C(=O)C(N)c1ccc(C(=O)Nc2cc(-c3cccs3)ccc2N)cc1	1
4.4834646261042	CHEMBL4463714	Cc1ccc2oc(-c3c4c(=N)[nH]nc(O)c4nn3-c3ccc(NC(=O)C=CCN(C)C)cc3)c(C)c2c1	0
4.48148606012211	CHEMBL3628219	CS(=O)(=O)c1ccc(-c2cnn3ccc(-c4cccc(S(C)(=O)=O)c4)cc23)cc1	0
5.88605664769316	CHEMBL4225469	COc1ccc2nccc(CCC3OCC(NCc4ccc5c(n4)N=C(O)CS5)CO3)c2c1	1
6	CHEMBL482058	O=C1CCCN1C1CCN(CCc2ccc(Oc3nc4ccccc4s3)cc2)CC1	1
4.52287874528034	CHEMBL2058843	CC1(C)N=C(O)Cn2c1nc(-c1ccc(F)cc1)c2Nc1ccc(F)c(Cl)c1	0
5.70000050388302	CHEMBL553238	O=C1N(CCN2Cc3ccccc3C2)CCN1Cc1ccc(Cl)cc1	1
4.54975089168064	CHEMBL4288103	CN1CCC(c2nc(-c3ccc(F)cc3)c(-c3ccnc(Nc4ccc(N5CCNCC5)cc4)n3)s2)CC1	0
