# Supplementary material for: Enhancing hERG Risk Assessment with Interpretable Classificatory and Regression Models
Source: Chem Res Toxicol. 2024 May 23;37(6):910–22. doi: 10.1021/acs.chemrestox.3c00400 (PMC11187631; doi:10.1021/acs.chemrestox.3c00400)
Supplement: Supplementary file 2 — tx3c00400_si_002.zip [file tx3c00400_si_002.zip › datasets/regression/y_test.json]

[5.086186148, 5.30980392, 4.397940009, 5.568475416, 6.105130343, 5.200000237, 5.207608311, 5.638272164, 5.522878745, 9.207608311, 5.419052227, 5.537602002, 4.886056648, 4.300000029, 4.600326279, 4.619788758, 5.455931956, 4.500312917, 4.360000032, 5.036212173, 5.411168274, 4.517126416, 4.721246399, 4.455931956, 5.080921908, 5.100000128, 4.896196279, 5.251811973, 4.552841969, 4.301029996, 4.310000031666667, 4.900000142, 4.958607315, 4.829738285, 4.900000142, 6.346787486, 4.677780705, 4.721246399, 5.337242168, 4.920818754, 5.400000186, 5.177178355, 4.650000027, 8.443697499, 5.0, 5.602059991, 5.48148606, 8.180456064, 5.478909202500001, 5.259637311, 5.913640169, 9.050609993, 5.0, 5.899998417, 4.677780705, 4.795880017, 5.15490196, 5.366531544, 4.785156152, 4.795880017, 5.700000504, 4.1500750695, 4.886056648, 4.522878745, 6.187086643, 4.920818754, 4.958607315, 6.599997654, 6.602059991, 5.37675071, 8.795880017, 6.599997654, 4.675717545, 4.721246399, 5.499999679, 4.259637311, 4.549750892, 4.886056648, 4.962573502, 5.193820026, 4.795880017, 6.301029996, 4.694648631, 4.677780705, 5.193820026, 5.211124884, 5.677780705, 4.578067187, 5.214670165, 5.100000128, 5.443697499, 4.8477118085, 5.0, 5.602059991, 2.22184875, 5.142667504, 5.8833623045, 5.317854924, 5.096910013, 5.318758763, 6.199998172, 4.800000053, 5.236572006, 5.397940009, 4.638272164, 5.599999383, 4.782516056, 6.199998172, 5.300000202, 6.099999035, 5.187086643, 4.792112808500001, 5.505845406, 4.966576245, 4.721246399, 5.397940009, 8.522878745, 5.139003563, 6.408935393, 5.004364805, 4.779999976, 5.0, 4.920818754, 5.36552273, 5.346787486, 5.0, 6.301029996, 5.769551079, 5.236572006, 5.27572413, 4.900000142, 5.13667714, 5.469800302, 4.838631998, 5.721246399, 5.200659451, 4.958607315, 5.991399828, 5.346787486, 6.22184875, 5.700000504, 6.337242168, 4.499999953, 4.552841969, 5.050609993, 6.022276395, 4.920818754, 8.48148606, 6.299997603, 5.717144604, 6.008773924, 4.48148606, 6.301029996, 6.301029996, 5.022276395, 4.987162775, 5.47070057, 5.397940009, 4.823908741, 5.244125144, 4.958607315, 4.583359493, 5.200659451, 4.080921908, 5.064492734, 5.200000237, 5.48148606, 4.346787486, 4.823908741, 5.008773924, 4.126057762, 4.900000142, 5.568636236, 4.229147988, 5.657577319, 4.958607315, 4.455931956, 6.431798276, 5.119186408, 5.161150909, 5.700000504, 4.677780705, 4.853871964, 4.590066877, 4.879426069, 5.259637311, 4.602059991, 4.200000031, 5.434860848, 5.318758763, 5.251811973, 5.886056648, 4.9397130345, 4.494850022, 5.886056648, 4.420216403, 6.639993868, 4.886056648, 6.045757491, 7.150028088, 8.522878745, 5.2644011, 5.823908741, 5.522878745, 8.494850022, 5.829738285, 5.681878072, 5.511449283, 4.978810701, 4.845065862333334, 3.620000003, 5.638272164, 5.853871964, 4.399999968, 7.055517328, 5.4700002, 5.397940009, 5.03574037, 4.091514981, 4.474955193, 5.37675071, 4.853871964, 5.856953957, 5.601373121666667, 6.27572413, 4.573488739, 5.15490196, 5.22184875, 5.585026652, 5.046965543, 4.508638306, 5.142667504, 5.657577319, 5.522878745, 8.207608311, 4.677780705, 4.549750892, 6.080921908, 4.832682665, 5.346787486, 5.958607315, 4.890421453, 6.022276395, 5.0, 5.619788758, 5.974694135, 5.397940009, 5.142667504, 5.300000202, 5.823908741, 5.233587153, 4.638272164, 5.920818754, 4.823908741, 4.900000142, 4.397940009, 4.327902142, 4.619788758, 7.038578906, 4.318758763, 7.552841969, 5.30980392, 6.199998172, 5.539102157, 4.37675071, 4.769551079, 5.619788758, 5.366531544, 5.698970004, 4.920818754, 5.823908741, 4.896196279, 4.698970004, 4.55129368, 5.118299122333333, 5.420216403, 5.200000237, 4.853871964, 5.27572413, 5.075720714, 4.795880017, 5.200000237, 4.995678626, 5.0, 5.356547324, 5.602059991, 4.900000142, 4.337242168, 5.568636236, 4.700000069, 5.599999383, 5.070581074, 6.22184875, 5.366531544, 6.387216143, 5.400000186, 4.045757491, 5.084072788, 4.769551079, 7.214670165, 5.585026652, 7.356547324, 4.581698709, 6.0, 4.920818754, 6.099999035, 5.346787486, 5.0, 5.200659451, 7.055517328, 6.219999702, 4.638272164, 5.376381725, 5.578396073, 8.078313525, 4.700000069, 5.769551079, 5.080921908, 5.568636236, 4.769551079, 5.37675071, 5.494850022, 4.552841969, 5.826813732, 5.0, 5.318758763, 5.698970004, 7.059981845, 5.200000237, 5.468521083, 4.628932138, 4.681936665, 4.657577319, 6.769551079, 4.920818754, 4.619788758, 4.657577319, 5.102372909, 5.795880017, 5.602059991, 5.899998417, 5.0, 4.300000029, 5.392544977, 4.542118103, 4.893639923, 5.607303047, 5.148741651, 4.669586227, 6.416566911666666, 4.600000075, 5.966576245, 4.568636236, 5.100726813, 7.26760624, 6.588380294, 5.522878745, 4.590066877, 4.04383157, 7.400007822, 5.096910013, 6.0, 6.0, 5.236572006, 4.939679971, 4.946921557, 4.397940009, 5.8887837476666665, 4.700000069, 5.200000237, 5.823908741, 4.958607315, 5.543330371, 5.397940009, 5.41453927, 5.292429824, 4.769551079, 4.970616222, 6.537602002, 4.769551079, 5.096910013, 6.4867824, 5.599999383, 8.22184875, 5.818156412, 6.22184875, 4.935542011, 7.060480747, 4.677160727, 6.1837587, 4.769551079, 4.698970004, 4.420216403, 4.066006836, 4.569999968, 4.638272164, 5.259637311, 4.6953849493333335, 6.173925197, 4.752026734, 4.795880017, 5.800000875, 3.958607315, 5.599999383, 5.200659451, 5.045757491, 4.657577319, 5.853871964, 5.346787486, 5.036212173, 4.589999963, 4.406824737, 4.508638306, 4.638272164, 6.0, 5.721246399, 3.675717545, 5.388914267, 5.522878745, 4.795880017, 4.700000069, 5.238824187, 4.823908741, 4.978810701, 5.397940009, 6.468521083, 5.66756154, 4.425968732, 6.632644079, 5.300000202, 4.300000029, 5.22184875, 4.244125144, 5.113509275, 5.886056648, 5.0, 4.30980392, 5.004364805, 5.300000202, 5.519993057, 4.721246399, 6.301029996, 5.300000202, 5.356547324, 4.399999968, 4.600326279, 4.958607315, 5.13667714, 5.0, 5.700000504, 4.096910013, 6.045757491, 6.698970004, 6.0, 5.800000875, 4.30980392, 4.678788694, 5.431798276, 5.853871964, 5.281083314, 5.13667714, 5.0, 4.954677021, 4.900000142, 5.318758763, 5.327902142, 6.119186408, 4.844299672, 5.161150909, 4.759999957, 5.560667306, 4.064492734, 4.879426069, 6.299997603, 4.522878745, 5.657577319, 5.100000128, 4.853871964, 4.238124761, 4.200000031, 5.677780705, 5.494850022, 4.795880017, 4.522878745, 5.795880017, 4.66756154, 5.036212173, 5.700000129, 4.482804102, 4.690369833, 5.193820026, 5.255707017, 5.100000128, 4.452225295, 6.799998135, 4.560667306, 4.600000075, 5.823908741, 4.853871964, 4.698970004, 4.595166283, 5.07999988, 6.408935393, 6.092051478, 5.283996656, 5.180456064, 4.700000069, 5.872895202, 6.107905397, 6.0, 4.619788758, 6.522878745, 4.568636236, 4.8980757685, 5.769551079, 5.455931956, 6.050609993, 6.841637508, 5.214670165, 5.800000875, 5.455931956, 5.568636236, 5.599999383, 7.199970641, 6.900008766, 5.89279003, 4.883724412, 5.017728767, 5.455931956, 4.769551079, 5.657577319, 4.698970004, 8.070581074, 8.412289035, 5.698970004, 6.0, 4.522878745, 5.199970641, 5.602059991, 5.0, 5.54668166, 5.065501549, 4.22184875, 4.886056648, 5.552841969, 5.119186408, 5.899998417, 5.499999679, 5.366531544, 5.769551079, 5.684029655, 4.619788758, 5.621602099, 4.920818754, 7.337242168, 5.49390104, 5.065501549, 4.966576245, 6.599997654, 5.455931956, 4.698970004, 6.499996932, 4.657577319, 8.100015437, 4.779891912, 6.060480747, 5.769551079, 4.346787486, 4.568636236, 4.522878745, 6.167491087, 5.630784143, 5.899998417, 4.853871964, 6.337242168, 5.100000128, 4.853871964, 8.301029996, 5.13667714, 4.515700161, 5.400000186, 5.958607315, 3.527243551, 5.259637311, 4.54668166, 6.509648163, 4.200000031, 5.441411417, 5.244125144, 5.008773924, 5.920456993, 6.799998135, 4.769551079, 4.657577319, 4.698970004, 5.150514998, 6.049197736, 6.366531544, 5.602059991, 4.88941029, 6.299997603, 5.180456064, 4.950000176, 5.508638306, 4.657577319, 5.0595932040000005, 5.0, 5.795880017, 4.300000029, 5.795880017, 4.419075024, 5.638272164, 5.853871964, 5.0, 4.619788758, 7.85667287, 3.869666232, 4.568636236, 5.318758763, 5.585026652, 5.552841969, 5.987162775, 5.823908741, 4.779891912, 5.397940009, 5.602059991, 3.725842151, 4.853871964, 4.600000075, 7.161150909, 4.700000069, 4.688246139, 5.853871964, 6.3132661175, 4.958607315, 5.744727495, 5.259637311, 5.148741651, 5.15490196, 6.602059991, 5.27572413, 6.22184875, 5.0, 5.393618635, 5.66756154, 5.677780705, 6.0, 8.91721463, 5.675717545, 5.920818754, 6.167491087, 5.022276395, 7.161150909, 5.48148606, 4.356547324, 4.920818754, 5.37675071, 4.499999953, 5.13667714, 5.339134522, 5.292429824, 5.886056648, 6.282329497, 5.700000504, 6.744727495, 4.478861916, 6.908722375666667, 6.292429824, 5.795880017, 5.698970004, 5.366531544, 6.096910013, 4.397940009, 5.148741651, 6.022276395, 6.777283529, 4.823908741, 3.665546249, 5.300000202, 5.537602002, 5.886056648, 3.669586227, 6.494850022, 7.408935393, 6.0, 6.886056648, 4.698970004, 5.03000014, 5.537602002, 4.850780887, 4.600000075, 6.823908741, 5.22184875, 4.625251654, 5.30980392, 4.478772018, 5.036212173, 4.769551079, 2.931428572, 5.124938737, 4.721246399, 6.22184875, 6.599997654, 5.0, 4.649945906, 4.307153081, 5.283996656, 5.627087997, 5.927015255, 5.93930216, 6.099999035, 5.244125144, 4.360314339, 5.408935393, 5.30980392, 4.300000029, 8.30980392, 5.850780887, 5.499999679, 5.214670165, 5.045757491, 5.075720714, 6.397940009, 6.161150909, 6.455931956, 5.075720714, 6.15490196, 5.080921908, 6.657577319, 7.7000571, 4.552841969, 5.585026652, 5.0, 5.200659451, 6.22184875, 4.540607512, 4.03574037, 6.744727495, 5.772113295, 5.920818754, 5.397940009, 5.318758763, 5.148741651, 5.30980392, 5.559878397, 4.698970004, 5.48999954, 4.638272164, 6.599997654, 5.200000237, 4.920818754, 4.72514968, 5.619788758, 6.886056648, 4.692503962, 4.488116639, 4.583359493, 4.853871964, 5.812479279, 4.920818754, 4.318758763, 4.790484985, 5.283996656, 4.15490196, 5.552841969, 5.619788758, 6.793174124, 5.744727495, 4.522878745, 4.88941029, 5.060480747, 4.602059991, 5.200000237, 4.903089987, 4.920818754, 5.795880017, 5.5713337515, 6.257274869, 5.200000237, 7.193820026, 4.0, 6.199998172, 6.13076828, 4.638272164, 5.301029996, 4.301029996, 6.397940009, 5.0, 4.886056648, 5.065501549, 4.506960412, 5.251811973, 5.364516253, 4.800000053, 5.081445469, 3.721246399, 4.600000075, 5.040958608, 6.0, 4.279840697, 4.681936665, 3.805023388, 4.742321425, 4.769551079, 8.485452247, 4.995678626, 4.386158178, 4.499999953, 4.744727495, 5.397940009, 5.100000128, 4.356547324, 4.998699067, 6.099999035, 5.004364805, 5.045757491, 5.746072064, 5.086186148, 5.468521083, 6.22184875, 5.599999383, 5.080921908, 5.014573526, 4.0, 6.060480747, 5.229147988, 5.508638306, 5.853871964, 5.882728704, 4.549750892, 5.800000875, 4.698970004, 6.096910013, 6.251811973, 5.841637508, 4.793174124, 6.308564848, 7.913640169, 5.795880017, 6.399996913, 4.701146924, 5.700000504, 5.408935393, 5.795880017, 8.0, 5.958607315, 5.515557792, 4.806875402, 5.27572413, 5.638272164, 4.886056648, 5.958607315, 5.2848238955, 4.812479279, 5.301029996, 4.711935087, 4.698970004, 5.800000875, 7.883060353, 3.96253366, 4.958607315, 7.0, 5.899998417]
