# Supplementary material for: Enhancing hERG Risk Assessment with Interpretable Classificatory and Regression Models
Source: Chem Res Toxicol. 2024 May 23;37(6):910–22. doi: 10.1021/acs.chemrestox.3c00400 (PMC11187631; doi:10.1021/acs.chemrestox.3c00400)
Supplement: Supplementary file 2 — tx3c00400_si_002.zip [file tx3c00400_si_002.zip › datasets/regression/y_train.json]

[5.055517328, 5.173925197, 4.387216143, 5.920818754, 4.300000029, 5.318758763, 4.397940009, 4.756961951, 4.392791683, 4.958607315, 5.800000875, 5.100000128, 5.494850022, 4.823908741, 4.958607315, 5.0, 6.799998135, 5.899998417, 4.277366077, 5.397940009, 5.835647144, 6.0, 5.958607315, 4.600000075, 4.657577319, 4.795880017, 4.677780705, 4.698970004, 4.795880017, 6.199998172, 5.22184875, 7.199970641, 5.528708289, 4.700000069, 6.770011163, 6.295849483, 4.91721463, 5.57024772, 5.045757491, 6.494850022, 4.920818754, 5.494850022, 6.522878745, 5.583692413, 6.301029996, 5.301029996, 5.397940009, 4.920818754, 5.431798276, 4.769551079, 5.173925197, 6.119186408, 6.0, 5.795880017, 4.900000142, 4.657577319, 5.42945706, 5.091514981, 4.473660723, 5.0716657585, 8.282329497, 5.443697499, 5.0, 5.200659451, 5.853871964, 4.628932138, 5.091514981, 5.022276395, 4.833222484333334, 4.915781313, 6.207608311, 6.397940009, 7.199970641, 5.494850022, 4.920818754, 5.0, 4.698970004, 5.499999679, 4.774690718, 6.299997603, 5.920818754, 4.619788758, 5.040958608, 4.777283529, 5.167491087, 1.642065153, 4.397940009, 4.600000075, 4.860120914, 4.832682665, 6.599997654, 5.400000186, 5.300000202, 6.045757491, 5.251811973, 3.579999999, 4.886056648, 4.700000069, 5.723538196, 5.200000237, 5.30980392, 5.045757491, 5.660747366, 4.522878745, 5.087150079, 4.494850022, 5.657577319, 4.300000029, 4.588380294, 5.744727495, 5.060480747, 4.424592176, 6.229147988, 4.882728704, 5.300000202, 4.982966661, 4.48148606, 6.552841969, 5.200000237, 4.920818754, 5.829999527, 4.602059991, 6.432855955, 6.099999035, 5.30980392, 5.27572413, 6.455931956, 5.244125144, 9.853871964, 5.589729036, 5.400000186, 5.325047052, 4.950000176, 4.790484985, 3.850780887, 4.900000142, 5.050609993, 5.26760624, 4.443697499, 4.408935393, 6.099999035, 5.096910013, 5.823908741, 4.301029996, 4.926935982, 4.455931956, 5.700000504, 4.841637508, 5.100000128, 8.681936665, 4.168770306, 5.004364805, 5.0, 4.629999966, 5.259637311, 5.522878745, 6.199998172, 4.853871964, 6.397940009, 6.096910013, 4.652512691, 4.841637508, 4.800000053, 4.795880017, 6.022276395, 5.568636236, 5.431798276, 5.853871964, 4.900000142, 6.455931956, 4.700000069, 5.366531544, 5.100000128, 4.853871964, 5.537602002, 5.7484315785, 4.886056648, 8.552841969, 5.091514981, 5.899998417, 5.113509275, 4.096237378, 4.638272164, 6.337242168, 4.537602002, 8.443697499, 5.0, 4.602059991, 6.0, 6.499996932, 4.107905397, 7.795880017, 6.359995853, 5.568636236, 5.568636236, 8.26760624, 5.480172006, 6.443697499, 9.004364805, 6.599997654, 5.283996656, 5.48148606, 5.149999868, 5.886056648, 5.045757491, 5.176091042, 5.22184875, 4.485452247, 5.065501549, 4.823908741, 5.319664487, 5.207608311, 4.958607315, 5.899998417, 5.207608311, 7.400007822, 4.698970004, 5.531062194, 4.920818754, 4.920818754, 5.435728175, 6.869666232, 4.795880017, 6.337242168, 7.22184875, 4.494850022, 5.200000237, 5.0, 5.113509275, 4.638272164, 4.893147452, 6.080921908, 5.088309841, 6.819988881, 6.045757491, 5.310691141, 6.638272164, 4.508638306, 6.045757491, 5.568636236, 5.229147988, 4.337242168, 5.26760624, 4.920818754, 7.193820026, 5.161150909, 6.045757491, 6.301029996, 4.987162775, 5.075720714, 8.585026652, 7.096910013, 5.346787486, 5.281498311, 5.031517051, 5.853871964, 6.167491087, 4.823908741, 4.397940009, 4.70863115, 5.200000237, 6.099999035, 4.920818754, 6.995635629, 4.420216403, 4.912849903, 5.336299075, 5.167491087, 4.906578315, 4.119758224, 4.510000061, 5.581698709, 7.0, 4.675717545, 5.866461092, 4.638272164, 4.721246399, 5.48148606, 8.397940009, 4.879426069, 7.301029996, 4.769551079, 6.011441043, 5.380906669, 5.292429824, 5.026872146, 5.397940009, 4.587937083, 5.609064893, 5.899998417, 5.300000202, 4.853871964, 4.876148359, 4.987162775, 6.537602002, 5.37675071, 5.200000237, 5.200000237, 5.080921908, 6.900008766, 4.651889932, 5.758951849, 4.643974143, 5.065501549, 5.327902142, 4.823908741, 5.13076828, 4.935542011, 4.886056648, 5.585026652, 6.200659451, 5.236572006, 4.744727495, 5.397940009, 5.080660363, 5.349999958, 4.505288975, 4.744727495, 6.494850022, 5.976130499, 4.483464626, 6.995678626, 6.096910013, 5.974694135, 6.076238039, 4.886056648, 4.185086819, 4.982966661, 6.299997603, 5.742321425, 4.431798276, 4.251811973, 5.599999383, 5.823908741, 5.254144805, 5.698970004, 6.0, 5.522878745, 7.096910013, 5.13076828, 5.15490196, 5.100000128, 5.113509275, 5.26760624, 5.716698771, 6.725842151, 4.508638306, 4.366531544, 6.0, 5.907995584, 4.514278574, 6.37675071, 4.809668302, 5.26760624, 5.055517328, 5.22184875, 5.721246399, 5.131355562, 8.13076828, 5.400000186, 5.22184875, 4.619788758, 4.886056648, 4.809668302, 4.829738285, 5.341035157, 6.244125144, 5.327902142, 4.739999966, 6.021162086, 5.086186148, 5.559260021, 4.616184634, 5.657577319, 5.48148606, 5.657577319, 6.148741651, 5.700000504, 5.700000504, 5.619788758, 5.88941029, 5.537602002, 5.251811973, 4.638272164, 6.045757491, 5.677780705, 5.958607315, 5.102372909, 4.996539468, 5.657577319, 4.602059991, 6.000869459, 5.744727495, 7.321481621, 8.9380741795, 5.700000504, 6.599997654, 4.974694135, 4.200000031, 5.829738285, 5.366531544, 5.886056648, 5.455931956, 4.552841969, 4.200000031, 7.853871964, 4.795880017, 5.76700389, 5.638272164, 5.196747789, 4.119186408, 4.974694135, 5.408935393, 5.823908741, 5.522878745, 4.744727495, 5.710001025, 5.455931956, 4.900000142, 6.22184875, 4.920818754, 6.455931956, 8.853871964, 6.527682454, 6.173925197, 4.900000142, 5.200000237, 4.665546249, 4.462180905, 5.292429824, 5.330683119, 4.920818754, 5.468521083, 5.721246399, 5.400000186, 6.159893906, 5.795880017, 6.099999035, 4.366531544, 5.0, 8.327902142, 3.477555766, 4.823908741, 4.585026652, 8.37675071, 4.779891912, 5.161150909, 4.821023053, 5.677780705, 4.853871964, 6.099999035, 4.187086643, 4.571865206, 4.602059991, 5.346787486, 4.772113295, 4.987162775, 4.698970004, 4.886056648, 5.0, 6.096910013, 5.865300268, 4.700000069, 5.920818754, 4.721246399, 4.795880017, 4.568636236, 5.886056648, 5.124938737, 4.568636236, 6.15490196, 5.793984123, 4.600000075, 5.251037139, 8.337242168, 6.102372909, 4.800000053, 5.538637271, 4.943095149, 4.681936665, 6.350003493, 5.756961951, 5.100000128, 4.838631998, 4.676541633, 5.12199553, 5.102372909, 4.823908741, 4.48148606, 4.801342913, 4.600499339, 5.100000128, 5.315154638, 5.508638306, 4.399999968, 5.432973634, 5.200000237, 7.537602002, 6.744727495, 5.124938737, 5.599999383, 4.420216403, 6.420216403, 5.100000128, 5.602059991, 5.070581074, 3.914517297, 5.194265406, 5.42136079, 7.100015437, 5.200000237, 6.399996913, 5.055517328, 5.075720714, 8.374687549, 4.894040356666666, 4.657577319, 5.769551079, 5.0, 5.357238797, 5.638272164, 5.920818754, 4.602059991, 4.692503962, 5.300000202, 5.004364805, 4.300000029, 6.058985756, 5.080921908, 5.113509275, 5.341988603, 5.259637311, 4.045757491, 4.022276395, 5.595166283, 4.869666232, 4.563837353, 3.0, 5.236572006, 5.332547047, 5.530177984, 4.638272164, 4.762707662, 5.552841969, 4.609999985, 4.632023277, 5.769551079, 4.795880017, 4.48148606, 4.815308569, 5.853871964, 4.397940009, 6.399996913, 4.649751982, 4.795880017, 4.920818754, 5.180456064, 5.721246399, 4.468521083, 5.096910013, 5.130181792, 4.568636236, 4.886056648, 5.161150909, 5.050609993, 5.148741651, 5.599999383, 4.823908741, 7.795880017, 5.327902142, 5.0, 5.958607315, 4.874270117666667, 5.823908741, 5.568636236, 5.180456064, 5.585026652, 6.0, 5.316682738, 4.354577731, 4.744727495, 8.853871964, 4.920818754, 5.585026652, 5.200000237, 5.710634048, 5.318758763, 6.161150909, 5.214670165, 5.100000128, 4.431798276, 3.943095149, 5.522878745, 6.962175249, 5.173925197, 5.657577319, 4.552841969, 5.721246399, 5.347753659, 4.301029996, 4.698970004, 6.769551079, 5.656000931, 5.769551079, 4.906578315, 4.568636236, 5.698970004, 5.700000504, 4.657577319, 6.004364805, 4.860120914, 4.913640169, 6.055517328, 5.111259039, 5.853871964, 9.060480747, 5.356547324, 5.21395879, 4.610833916, 5.356547324, 5.214670165, 4.946537395, 4.730487056, 5.387216143, 4.585026652, 4.958607315, 5.337242168, 5.387216143, 4.709297757, 4.444905551, 4.568636236, 5.086186148, 5.920818754, 4.602059991, 7.628932138, 4.723538196, 5.292429824, 5.0, 5.468521083, 5.300000202, 5.0, 5.175874166, 8.537602002, 6.0, 5.920818754, 4.537602002, 5.795880017, 5.879426069, 5.301029996, 5.0, 5.001740662, 8.0, 4.337242168, 6.920818754, 7.400007822, 5.494850022, 7.30980392, 5.113509275, 4.761953897, 4.084600165, 6.099999035, 4.823908741, 5.958607315, 4.886056648, 5.638272164, 7.821023053, 5.769551079, 4.950781977, 4.769551079, 4.585026652, 6.399996913, 5.251811973, 6.22184875, 5.387216143, 5.301029996, 5.800000875, 5.599999383, 5.400000186, 4.585026652, 5.200659451, 5.0, 5.096910013, 4.913640169, 5.008773924, 5.065501549, 4.769551079, 5.161150909, 5.13076828, 5.599999383, 5.318758763, 5.920818754, 5.954837466, 5.15490196, 4.829738285, 5.075720714, 4.698970004, 6.0, 4.488116639, 5.677780705, 5.700000504, 5.366531544, 5.899998417, 4.847711656, 6.420216403, 5.093180285, 5.134018252, 5.022276395, 5.15490196, 5.698970004, 5.22184875, 5.519993057, 4.847722425000001, 5.272458743, 5.236572006, 9.207608311, 5.096910013, 4.288192771, 5.200000237, 5.124938737, 5.499999679, 4.600326279, 5.899998417, 5.161150909, 4.698970004, 6.53313238, 4.896196279, 6.099999035, 5.954242944, 4.540607512, 5.720000164, 4.721246399, 5.410000162, 6.0, 6.15490196, 7.100015437, 6.694648631, 5.387216143, 4.397940009, 5.119186408, 5.499999679, 4.962573502, 5.167491087, 5.22184875, 4.700000069, 4.795880017, 4.100000019, 5.0, 3.853871964, 4.798602876, 5.800000875, 4.900000142, 4.777283529, 5.756961951, 5.438898616, 4.886056648, 6.688492591, 5.443697499, 4.602059991, 4.795880017, 4.499999953, 5.300000202, 5.935542011, 4.756961951, 5.12090412, 5.30980392, 6.823908741, 4.823908741, 5.43062609, 5.920818754, 8.455931956, 5.599999383, 5.494850022, 4.931814138, 5.853871964, 5.069635853, 5.27572413, 5.920818754, 6.197226275, 6.244125144, 4.13076828, 4.782516056, 4.800000053, 5.400000186, 5.0, 6.494850022, 5.070000019, 4.709999911, 4.638272164, 4.769551079, 4.991399828, 4.950000176, 5.142667504, 4.872895202, 5.236572006, 4.410050399, 4.400116928, 5.443697499, 8.375717904, 5.100000128, 5.568636236, 5.499999679, 6.958607315, 4.603800653, 4.552841969, 5.568636236, 4.27572413, 6.397940009, 6.366531544, 4.53313238, 5.100000128, 5.522878745, 4.657577319, 6.790002704, 5.946153573, 7.775985189, 5.537602002, 7.978810701, 5.853871964, 5.251811973, 5.013228266, 5.400000186, 5.167491087, 4.683610249, 4.769551079, 4.568636236, 5.700000504, 4.721246399, 4.744727495, 6.699991797, 3.623423043, 4.921180817, 4.982966661, 4.800000053, 5.30980392, 7.096910013, 5.522878745, 4.124938737, 5.045757491, 6.261439373, 5.057991947, 4.096910013, 5.292429824, 4.399999968, 5.37675071, 4.698970004, 4.660151217, 4.26760624, 5.200000237, 4.638272164, 6.399996913, 5.019542108, 5.800000875, 4.744727495, 6.599997654, 5.552841969, 5.700000504, 4.744727495, 4.795880017, 5.091514981, 6.599997654, 4.638272164, 5.366531544, 6.0, 4.756961951, 5.809388202, 5.853871964, 4.853871964, 4.346787486, 4.537602002, 6.630784143, 5.180456064, 5.585026652, 8.22184875, 4.26760624, 4.886056648, 5.200659451, 4.499999953, 4.707743929, 4.522878745, 5.6694110945, 4.395773947, 5.0, 4.795880017, 4.900000142, 4.0, 6.305394801, 5.101274818, 3.859999989, 4.795880017, 5.823908741, 5.619788758, 5.958607315, 4.860120914, 5.195860568, 4.397940009, 5.48148606, 4.698970004, 5.0, 4.0, 5.207608311, 4.958607315, 6.698970004, 5.102372909, 8.0, 4.622875958, 5.769551079, 5.224104730333334, 5.0, 4.823908741, 5.050609993, 4.920818754, 4.263046046, 5.603800653, 4.681936665, 5.394694954, 4.356547324, 6.045757491, 4.537602002, 6.308034897, 3.875169932, 5.958607315, 5.568636236, 5.800000875, 5.899998417, 5.698970004, 7.195860568, 4.795880017, 4.769551079, 4.795880017, 7.086186148, 5.346787486, 5.400000186, 5.455931956, 5.366531544, 5.48148606, 7.299988938, 4.700000069, 4.300000029, 5.167491087, 3.6108307074, 4.896196279, 6.207608311, 4.657577319, 5.790484985, 5.180456064, 4.516555352, 4.552841969, 5.920818754, 5.2329869470000006, 4.769551079, 5.455931956, 5.719649307, 5.511449283, 5.0, 5.387216143, 5.0, 6.0, 4.920818754, 5.169999984, 5.853871964, 4.301029996, 7.199970641, 4.508638306, 5.931814138, 4.958607315, 4.680000027, 5.677780705, 4.795880017, 5.823908741, 4.677780705, 7.0, 5.317854924, 4.744727495, 5.301029996, 4.900000142, 5.15490196, 5.115941353, 4.600000075, 5.958607315, 4.657577319, 4.700000069, 5.920818754, 6.0, 5.15490196, 5.148741651, 5.599999383, 5.060480747, 6.075720714, 5.431798276, 5.045757491, 6.0, 6.197910742, 5.259637311, 5.698970004, 5.301029996, 7.397940009, 5.494850022, 4.22184875, 9.387216143, 5.259782692, 4.397940009, 6.30980392, 5.200659451, 4.283996656, 4.522878745, 4.677780705, 5.091514981, 4.490797478, 3.93930216, 5.552841969, 5.657577319, 5.700000504, 5.250263684, 8.674360993, 6.0, 6.397940009, 4.879426069, 8.640164518, 6.327902142, 4.509999989333334, 5.499999679, 4.539999925, 4.70333481, 5.48148606, 5.585026652, 5.045757491, 4.823908741, 5.142667504, 5.200000237, 6.744727495, 5.229210377999999, 4.792513326, 4.698970004, 5.0, 4.099632871, 4.71219827, 4.800000053, 5.200000237, 5.522878745, 5.187086643, 5.499999679, 5.920818754, 6.619788758, 5.886056648, 5.370590401, 5.187086643, 5.420216403, 5.707743929, 7.920818754, 5.920818754, 9.187086643, 4.549750892, 5.499999679, 5.200000237, 5.356547324, 4.602059991, 4.602059991, 4.73754891, 5.619788758, 4.886056648, 5.460923901, 5.300000202, 5.207608311, 4.26760624, 5.200000237, 4.397940009, 5.200000237, 4.705533774, 5.096910013, 5.400000186, 4.698970004, 4.872895202, 4.200000031, 5.519993057, 4.829738285, 4.958607315, 6.004799317, 6.099999035, 5.443697499, 5.040958608, 6.42365865, 5.0, 5.468521083, 5.585026652, 4.853871964, 5.380906669, 6.251811973, 7.770062314, 5.809668302, 5.769551079, 6.0, 8.15490196, 5.829738285, 5.13076828, 6.37675071, 4.744727495, 4.679853714, 4.714442691, 4.602059991, 4.886056648, 4.896196279, 4.638272164, 4.6049911965, 5.677780705, 4.804100348, 5.725842151, 5.173925197, 5.795880017, 5.30980392, 5.619788758, 5.158015195, 4.698970004, 4.537602002, 4.375717904, 5.102372909, 5.193820026, 5.0, 5.0, 4.705117697666667, 5.0, 5.070581074, 5.602059991, 5.657577319, 5.657577319, 5.698970004, 5.853871964, 4.0, 4.804100348, 5.096910013, 4.554395797, 4.397940009, 4.585026652, 5.602059991, 5.026872146, 4.590066877, 5.769551079, 5.146301788, 4.113509275, 4.100000019, 5.071604148, 4.585026652, 4.028909787, 5.576754126, 5.37675071, 5.490797478, 6.749579998, 5.124938737, 2.522878745, 5.107905397, 5.167491087, 4.657577319, 7.485452247, 6.408935393, 6.0, 7.907279355, 9.13667714, 3.950588182, 6.599997654, 5.886056648, 5.161150909, 5.100000128, 4.019542108, 4.508638306, 5.096910013, 4.537602002, 4.920818754, 5.677780705, 5.800000875, 5.346787486, 5.958607315, 4.677780705, 3.641135094, 3.978810701, 5.022276395, 4.300000029, 5.180456064, 6.301029996, 6.15490196, 5.300000202, 5.105683937, 5.337242168, 5.400000186, 5.841637508, 4.207608311, 5.0, 5.100000128, 7.657577319, 5.744727495, 5.30980392, 5.301029996, 6.431798276, 5.290000325, 5.380000399, 5.26760624, 4.9968159556, 6.337242168, 4.876148359, 4.040000019, 2.358273662, 4.300000029, 4.499999953, 4.698970004, 4.524474085, 6.356547324, 5.568636236, 3.707743929, 4.522878745, 5.017374238, 5.167491087, 6.167491087, 4.982966661, 5.508638306, 4.84999986, 4.200000031, 8.493494968, 6.73754891, 4.300162274, 6.346787486, 7.522878745, 4.3005150125, 5.5317431285000005, 4.795880017, 4.958607315, 7.958607315, 5.677780705, 5.080921908, 6.522878745, 6.468521083, 3.899629455, 4.065501549, 5.455931956, 4.560667306, 6.779891912, 6.494850022, 4.769551079, 5.823908741, 5.499999679, 5.26760624, 5.721246399, 4.087777943, 3.93930216, 4.337242168, 6.243036963, 5.499999679, 5.800000875, 5.301029996, 5.0, 4.698970004, 4.795880017, 5.026872146, 5.193820026, 4.779107751, 4.906228219, 5.467882884, 8.17327748, 5.769551079, 4.229147988, 4.899629455, 5.677780705, 5.721246399, 5.27572413, 7.045757491, 6.099999035, 4.408935393, 4.494850022, 4.900000142, 6.096910013, 5.920818754, 6.017728767, 5.13076828, 3.8898034193333335, 5.4710833, 6.099999035, 5.886056648, 4.045757491, 5.100000128, 4.399999968, 5.161150909, 4.600000075, 4.397940009, 4.681936665, 5.084072788, 4.93930216, 6.823908741, 4.555955204, 5.517126416, 6.15490196, 5.100000128, 4.677780705, 5.552841969, 4.795880017, 5.534617149, 5.599999383, 4.552841969, 4.800000053, 5.292429824, 5.301029996, 5.800000875, 4.677780705, 5.300000202, 5.327902142, 5.15490196, 5.045757491, 4.795880017, 5.100000128, 6.399996913, 4.958607315, 5.100000128, 4.974694135, 5.899629455, 4.93930216, 4.900000142, 6.397940009, 5.200659451, 4.600000075, 7.799970733, 4.540607512, 5.522878745, 6.0, 4.721246399, 5.769551079, 4.602059991, 5.518557371, 4.200000031, 7.489991487, 5.408935393, 5.356547324, 4.443697499, 5.653647026, 4.586700236, 5.148741651, 5.970616222, 4.585026652, 5.148741651, 5.886056648, 4.886056648, 5.142667504, 4.744727495, 8.431798276, 5.886056648, 4.638272164, 5.504455662, 5.455931956, 5.0, 5.022276395, 4.958607315, 4.934158966, 4.537602002, 7.832682665, 8.400007822, 4.886056648, 5.30980392, 4.769551079, 7.193820026, 5.397940009, 5.300000202, 5.186419011, 4.769551079, 5.537602002, 6.1773502845, 4.294992041, 6.659992382, 4.688246139, 5.017728767, 5.004364805, 5.187086643, 6.124938737, 5.283996656, 4.659555885, 5.12240638, 4.924453039, 5.795880017, 5.769551079, 4.522878745, 5.6499999435, 5.744727495, 6.835647144, 4.638272164, 4.408935393, 5.169411331, 5.698970004, 4.366531544, 4.594141601, 6.585026652, 5.070581074, 5.698970004, 4.958607315, 4.744727495, 4.906578315, 5.381951903, 6.0, 5.086186148, 5.673664139, 4.337242168, 4.774690718, 5.27572413, 5.0, 4.602059991, 5.522878745, 5.173925197, 5.573488739, 6.045757491, 5.0, 4.970616222, 6.124938737, 5.431798276, 7.193820026, 6.036212173, 7.079981084, 4.823908741, 4.602059991, 4.88941029, 4.754487332, 5.37675071, 5.420216403, 5.623423043, 5.400000186, 4.769551079, 5.161150909, 5.800000875, 5.449771647, 4.886056648, 4.468393368, 5.468521083, 7.940815382, 6.301029996, 4.769551079, 8.045757491, 6.490004908, 5.195179321, 4.388276692, 5.318758763, 5.568636236, 6.099999035, 5.283996656, 5.028306761, 4.913640169, 8.318758763, 5.468521083, 4.795880017, 5.259637311, 5.236572006, 5.036212173, 5.107905397, 5.400000186, 6.096910013, 4.017728767, 4.886056648, 5.337242168, 4.782516056, 6.537602002, 6.721246399, 4.54515514, 5.0, 5.26760624, 4.347753659, 4.48148606, 4.725842151, 5.337242168, 6.0, 5.050609993, 4.7500001, 6.699991797, 5.484126156, 6.823908741, 4.619788758, 5.602059991, 5.366531544, 5.107905397, 4.552841969, 4.984221244, 7.735890844, 5.031517051, 4.607303047, 4.872895202, 4.990124366, 5.431798276, 5.520000247, 4.924453039, 4.698970004, 6.699991797, 7.721246399, 5.853871964, 4.468521083, 5.920818754, 6.142667504, 4.920818754, 5.214670165, 5.431798276, 5.408935393, 5.100000128, 5.200659451, 5.474955193, 6.0, 5.537602002, 4.700000069, 4.690369833, 7.0, 6.677780705, 4.800000053, 6.15490196, 4.397940009, 5.48148606, 4.679853714, 4.954677021, 5.420216403, 5.698970004, 4.739928612, 4.769551079, 4.721246399, 5.63638802, 4.886056648, 4.508638306, 4.872895202, 5.200000237, 4.759450752, 5.853871964, 5.096910013, 5.301029996, 6.008773924, 5.823908741, 5.408935393, 5.0, 4.823908741, 5.281498311, 5.217527376, 6.099999035, 6.366531544, 5.431798276, 5.602059991, 5.244125144, 5.455931956, 5.050609993, 7.537602002, 4.764471553, 6.142667504, 6.522878745, 5.065501549, 5.1262940960000005, 8.769551079, 4.920818754, 5.013228266, 6.759450752, 5.075720714, 5.113509275, 4.638272164, 4.494850022, 5.657577319, 4.300000029, 4.638272164, 5.27572413, 5.22184875, 5.236572006, 6.348721986, 5.958607315, 6.337242168, 6.0, 3.043663457, 4.397940009, 4.552841969, 4.744727495, 6.096910013, 4.800000053, 5.795880017, 4.322393047, 4.028724151, 4.120330794, 5.142667504, 5.119186408, 6.801342913, 4.800000053, 4.800000053, 5.096910013, 5.100000128, 5.675717545, 4.180456064, 5.431680915, 6.769551079, 4.815308569, 4.63638802, 5.723538196, 5.0, 5.721246399, 5.096910013, 7.798602876, 5.045757491, 5.0, 9.283996656, 5.628932138, 9.022276395, 5.882728704, 4.677780705, 5.0, 5.045757491, 5.060480747, 5.318758763, 8.096910013, 5.4051145215, 4.729088361, 4.259637311, 3.99442632, 4.619788758, 4.450996738, 4.300000029, 5.744727495, 4.522878745, 5.0, 5.22184875, 4.832682665, 5.346787486, 5.037860357, 5.37675071, 4.399999968, 5.055517328, 6.397940009, 5.6479247415, 5.899998417, 5.468521083, 5.958607315, 4.958607315, 5.207608311, 5.229147988, 7.0, 5.744727495, 5.13667714, 4.508638306, 5.014573526, 4.900000142, 4.26760624, 4.326979093, 5.400000186, 5.659555885, 6.431798276, 4.744727495, 6.799998135, 5.619788758, 5.060480747, 6.22184875, 4.096910013, 5.200000237, 4.88941029, 5.356547324, 4.9550474445, 6.168770306, 5.400000186, 4.283996656, 4.384049948, 5.180456064, 4.935542011, 5.508638306, 6.173925197, 5.244125144, 5.165261481, 7.698970004, 5.580044252, 4.943095149, 6.065501549, 5.0, 5.665546249, 5.337242168, 6.886056648, 5.698970004, 5.753326653, 6.585026652, 5.164309429, 5.271646218, 5.187086643, 8.173925197, 5.677780705, 5.0, 5.886056648, 5.505845406, 4.913640169, 4.774690718, 5.096910013, 5.749579998, 4.982966661, 6.958607315, 6.096910013, 5.899998417, 5.045757491, 5.920818754, 5.318758763, 4.552841969, 4.886056648, 5.337242168, 5.026872146, 4.610833916, 6.30980392, 4.951544993500001, 7.045757491, 6.599997654, 5.806875402, 5.214670165, 4.638272164, 5.327902142, 8.749579998, 5.0, 5.0, 4.891773344, 5.300000202, 5.552841969, 4.585026652, 5.499999679, 5.700000504, 4.702458332, 4.397940009, 4.886056648, 5.065501549, 5.395126229, 6.0, 5.124938737, 4.13076828, 4.769551079, 4.545741605, 4.800000053, 5.657577319, 5.477555766, 7.698970004, 6.30980392, 7.522878745, 5.954242944, 4.694648631, 4.53313238, 5.327902142, 5.744727495, 5.599999383, 4.292429824, 5.089909454, 8.844663963, 5.070581074, 5.823908741, 4.853871964, 5.22184875, 4.0, 5.017728767, 6.699991797, 5.161150909, 5.102372909, 5.400000186, 4.605548319, 5.283996656, 5.698970004, 7.602059991, 5.548213564, 5.455931956, 5.886056648, 5.494850022, 5.899998417, 6.698970004, 6.698970004, 4.113509275, 5.903089987, 5.962573502, 6.769551079, 7.522878745, 5.031517051, 5.283996656, 6.190440285, 4.327625021, 6.301029996, 6.330683119, 5.2915791, 8.602059991, 6.229147988, 5.262807357, 4.769551079, 5.700000504, 9.602059991, 5.511449283, 6.795880017, 5.13076828, 4.568636236, 3.995201122, 4.682981899, 4.92190585, 4.522878745, 5.180456064, 5.26760624, 5.017728767, 4.744727495, 6.568636236, 4.154753135666667, 5.721246399, 4.698970004, 5.700000504, 4.638272164, 5.638272164, 5.400000186, 5.886056648, 5.638272164, 4.709965389, 4.728158393, 4.602059991, 5.638272164, 4.677780705, 5.677780705, 4.853871964, 6.602059991, 8.316052869, 4.322393047, 4.677780705, 4.876148359, 5.950781977, 4.769551079, 5.229147988, 5.193820026, 6.0, 5.698970004, 5.200000237, 4.769551079, 5.102372909, 4.744727495, 4.209714836, 5.0, 4.950781977, 5.619788758, 4.361510743, 5.818156412, 5.27572413, 4.800000053, 6.657577319, 5.721246399, 5.823908741, 4.100000019, 5.100000128, 4.522878745, 5.698970004, 5.400000186, 5.729787145, 4.744727495, 4.759450752, 6.013228266, 5.920818754, 4.943095149, 5.397940009, 6.0, 5.698970004, 5.244125144, 5.301029996, 5.747146969, 5.026872146, 5.075720714, 5.251811973, 4.657577319, 4.950781977, 5.161150909, 7.522878745, 5.200659451, 5.899998417, 4.677780705, 5.112704039, 7.173925197, 5.552841969, 4.698970004, 4.124938737, 4.308918508, 5.430000268, 4.586700236, 4.614393726, 6.237321436, 5.920818754, 4.853871964, 5.990974258, 5.443697499, 5.522878745, 4.853871964, 5.522878745, 4.920818754, 5.0, 5.499999679, 5.721246399, 7.0, 5.244125144, 5.823908741, 5.568636236, 4.602059991, 4.602059991, 3.378460227, 4.657577319, 6.244125144, 5.431798276, 6.096910013, 3.111820506, 5.431798276, 4.200000031, 6.869666232, 4.568636236, 5.13667714, 5.643974143, 6.443697499, 4.603800653, 5.537602002, 5.200000237, 5.13076828, 4.229147988, 5.259637311, 5.261219442, 4.22184875, 4.920818754, 6.638272164, 5.599999383, 6.665546249, 6.749579998, 4.910094889, 5.017728767, 4.019999994, 3.44833047, 4.958607315, 5.494850022, 5.124938737, 5.677780705, 4.982966661, 5.522878745, 7.0, 6.0, 5.045757491, 4.619788758, 4.283996656, 6.795880017, 4.66756154, 5.599999383, 7.327902142, 4.283996656, 4.387216143, 5.700000504, 5.434152181, 6.0, 5.22184875, 4.987162775, 4.899629455, 5.397940009, 4.886056648, 4.37675071, 6.0, 4.900000142, 5.119186408, 5.400000186, 4.721246399, 8.707743929, 4.721246399, 5.660000322, 4.026872146, 6.399996913, 5.055517328, 5.657577319, 5.657577319, 4.721246399, 5.26760624, 6.853871964, 5.920818754, 8.13667714, 5.796695084, 5.28806461, 4.457672617, 5.303643611, 5.525783736, 8.408935393, 5.499999679, 5.010000098, 5.920818754, 5.899998417, 5.251811973, 6.699991797, 5.795880017, 5.522878745, 5.173925197, 5.128135298, 4.651695137, 5.66756154, 4.920818754, 5.124938737, 5.096910013, 5.200659451, 5.22184875, 5.602059991, 5.769551079, 6.099999035, 5.0, 4.853871964, 4.102372909, 5.244125144, 6.251811973, 5.298432015, 5.397940009, 5.173925197, 5.552841969, 5.602059991, 7.958607315, 6.699991797, 6.408935393, 4.91721463, 5.22184875, 5.599999383, 5.899998417, 6.107905397, 5.13667714, 5.468521083, 5.823908741, 4.900000142, 5.200000237, 5.0, 4.552841969, 7.886056648, 4.468521083, 5.698970004, 5.397940009, 4.425968732, 4.197910742, 5.744968837, 5.100000128, 4.853871964, 5.677780705, 5.148130399, 5.283996656, 5.400000186, 6.399996913, 8.721246399, 6.499996932, 4.173925197, 4.500312917, 3.019999998, 5.638272164, 5.13667714, 4.571865206, 6.050609993, 5.585026652, 4.958607315, 5.958607315, 5.876475019, 5.148741651, 4.124938737, 4.756961951, 5.119186408, 3.93930216, 5.214670165, 6.113509275, 5.124938737, 6.397940009, 4.744727495, 5.829738285, 4.906928694, 4.9498147275, 5.629999781, 4.568636236, 4.818442226, 7.599980365, 4.700000069, 5.522878745, 5.341035157, 4.721246399, 5.400000186, 5.327902142, 6.492144128, 5.045757491, 5.494850022, 4.987162775, 6.0, 4.800000053, 5.070581074, 5.655607726, 5.48148606, 6.698970004, 5.619788758, 4.958607315, 4.736363931, 4.602059991, 5.326979093, 4.600000075, 5.910094889, 4.853871964, 4.795880017, 4.619969752, 5.0, 6.199998172, 5.431798276, 6.199998172, 5.431798276, 5.499999679, 4.496209317, 7.443697499, 5.769551079, 6.677780705, 4.809894379, 5.300000202, 4.795880017, 7.701146924, 4.442492798, 5.106238238, 4.659555885, 5.48148606, 5.180456064, 6.045757491, 5.419075024, 6.468521083, 5.958607315, 5.045757491, 4.978810701, 4.346787486, 5.443697499, 6.721246399, 6.096910013, 5.075720714, 4.193820026, 4.8309710625, 5.522878745, 5.585026652, 5.494850022, 6.200659451, 5.698970004, 5.619788758, 4.795880017, 5.397940009, 4.886056648, 4.619788758, 5.455931956, 4.585026652, 6.045757491, 4.987162775, 5.318758763, 5.045757491, 5.400000186, 5.013228266, 5.031517051, 5.886056648, 5.292429824, 4.931814138, 5.001304842, 5.853871964, 4.301029996, 4.88941029, 4.569328441, 6.382999659, 5.0, 5.100000128, 4.605548319, 5.568636236, 4.906578315, 5.2686004195, 5.096910013, 4.559090918, 5.400116928, 5.086186148, 4.530000033, 5.26520017, 5.075720714, 5.148741651, 6.301029996, 5.769551079, 4.102372909, 5.048183742, 4.232844134, 4.431798276, 4.346016093, 5.698970004, 4.872895202, 6.900008766, 4.585026652, 7.100015437, 4.602059991, 4.800000053, 7.698970004, 5.096910013, 4.663540266, 5.327902142, 5.468521083, 6.886056648, 5.113509275, 4.568636236, 5.568636236, 6.0, 4.389339837, 5.698970004, 5.200000237, 5.958607315, 6.690199554, 5.139999976, 5.795880017, 6.500312917, 5.499999679, 4.657577319, 4.962573502, 5.602059991, 5.68613278, 4.761502265, 7.229147988, 5.2819186765, 6.37675071, 5.920818754, 5.700000504, 5.508638306, 6.499996932, 7.37675071, 5.920818754, 5.557833914, 5.622533949999999, 4.853871964, 4.957711861, 4.657577319, 5.112889297, 6.499996932, 5.720000164, 4.527243551, 4.853871964, 5.443697499, 5.158068314, 4.958607315, 4.889999849, 5.0, 5.650000221, 5.795880017, 4.838631998, 5.30999984, 5.167491087, 4.920818754, 5.0, 4.744727495, 5.387216143, 5.795880017, 7.096910013, 6.866461092, 5.091514981, 4.657577319, 5.096910013, 5.800000875, 5.400000186, 4.804100348, 5.300000202, 4.711935087, 5.22184875, 6.045757491, 5.744727495, 5.060480747, 5.400000186, 7.799970733, 5.301029996, 4.499999953, 5.337242168, 5.931814138, 5.756961951, 6.259637311, 5.180456064, 5.091514981, 7.638272164, 9.119186408, 5.397940009, 4.4830289065, 4.315334136, 4.600000075, 5.0, 4.853871964, 4.522878745, 4.707743929, 6.008773924, 5.899998417, 4.560667306, 6.0, 5.0581692825, 7.920818754, 5.795880017, 4.48148606, 4.900000142, 5.0, 7.795880017, 5.795880017, 6.0, 5.552841969, 5.698970004, 4.800000053, 7.339988779, 5.744727495, 4.454692884, 5.0, 4.823908741, 8.397940009, 5.958607315, 6.557520231, 5.387216143, 5.508638306, 4.744727495, 4.694648631, 5.599999383, 4.970616222, 6.599997654, 8.769551079, 5.346787486, 5.27572413, 5.455931956, 5.575407445, 5.045757491, 5.142667504, 4.609064893, 6.148741651, 8.104025268, 5.27572413, 5.346787486, 4.800000053, 4.522878745, 5.599999383, 5.721246399, 8.603800653, 6.698970004, 6.863279433, 5.431959112, 5.400000186, 5.161150909, 5.193820026, 6.142667504, 5.22184875, 5.318758763, 4.739928612, 6.657577319, 4.431798276, 5.086186148, 4.585026652, 5.036212173, 4.644707215666666, 7.823908741, 5.080921908, 5.692503962, 5.886056648, 5.795880017, 5.36152987, 5.800000875, 6.316052869, 4.958607315, 5.48148606, 4.387216143, 5.978810701, 5.22184875, 5.468521083, 4.838631998, 4.561299467, 5.698970004, 5.508638306, 5.241088108, 4.958607315, 5.585026652, 5.721246399, 5.826231177, 5.443697499, 5.886056648, 6.099999035, 4.860120914, 6.054039296, 6.744727495, 5.721246399, 5.124938737, 4.37675071, 5.229147988, 8.522878745, 5.0, 5.100000128, 4.537602002, 4.499999953, 4.207608311, 5.148741651, 5.387216143, 6.200659451, 5.0, 5.387216143, 4.455931956, 6.15490196, 4.982966661, 5.809668302, 4.744727495, 5.356547324, 5.899998417, 4.4386963795, 5.283996656, 8.307153081, 5.13076828, 4.366834646, 8.356547324, 4.7500001, 4.280668713, 5.034798299, 4.920818754, 5.100000128, 5.188424994, 5.886056648, 4.48148606, 4.562249437, 5.886056648, 4.472370099, 4.638272164, 4.886056648, 4.420216403, 5.899998417, 5.795880017, 5.173925197, 6.045757491, 5.0, 7.80631897, 4.823908741, 6.397940009, 7.41453927, 6.301029996, 4.499999953, 5.0, 5.244125144, 4.769551079, 5.040958608, 5.958607315, 6.332547047, 6.173925197, 4.262012674, 9.366531544, 4.823908741, 5.075720714, 5.661543506, 4.677780705, 5.331614083, 5.318758763, 5.400000186, 5.869666232, 4.657577319, 5.1099999425, 4.600000075, 5.300000202, 5.785156152, 5.346787486, 5.537602002, 5.400000186, 5.37675071, 5.800000875, 5.764471553, 4.600000075, 4.900000142, 5.200659451, 4.522878745, 4.883501945, 5.1837587, 4.800000053, 6.161150909, 4.585026652, 4.958607315, 4.886056648, 4.747146969, 5.408935393, 6.099999035, 5.259637311, 5.065501549, 6.060480747, 8.15490196, 5.161150909, 5.910094889, 4.823908741, 4.600000075, 5.721246399, 5.697452628, 4.66756154, 5.585026652, 5.205511953, 5.0, 5.493233194666667, 5.638272164, 5.276544328, 5.251811973, 4.651695137, 6.173925197, 5.468521083, 5.2307131335, 4.705533774, 6.420216403, 4.257274869, 5.096910013, 8.301029996, 5.15490196, 5.800000875, 5.13076828, 5.853871964, 4.950781977, 5.017728767, 6.301029996, 6.499996932, 5.22184875, 4.823908741, 4.860120914, 5.107905397, 4.638272164, 4.200000031, 5.408935393, 5.096910013, 5.804100348, 5.004364805, 6.251811973, 5.13667714, 4.419999996, 4.600000075, 5.0, 5.0615144055, 5.200000237, 6.26760624, 4.700000069, 5.0, 7.982966661, 5.37675071, 5.617964937, 5.585026652, 5.744727495, 7.958607315, 5.958607315, 5.657577319, 6.199998172, 4.508638306, 4.443697499, 4.769551079, 4.970000124, 4.619788758, 5.910094889, 4.795880017, 5.677780705, 4.638272164, 5.096910013, 5.070581074, 5.200000237, 5.0, 5.700000504, 4.980888681, 5.618343517, 4.613857891, 5.091514981, 7.199970641, 7.494850022, 5.443697499, 8.15490196, 5.657577319, 4.346787486, 5.0, 2.853871964, 7.301029996, 6.251811973, 5.740000205, 7.769551079, 4.301290651, 4.399999968, 8.045757491, 5.26760624, 5.200000237, 6.244125144, 5.675717545, 4.397940009, 4.070581074, 4.575118363, 4.995678626, 5.853871964, 5.123782159, 4.474955193, 6.607303047, 5.638272164, 4.083019953, 4.777665384500001, 3.68613278, 4.327902142, 5.100000128, 5.13667714, 5.744727495, 4.772113295, 4.298432015, 4.530177984, 5.050609993, 4.585026652, 5.721246399, 5.602059991, 4.499999953, 6.823908741, 4.528708289, 4.823908741, 5.853871964, 4.600000075, 5.103473783, 4.879426069, 4.505845406, 4.954677021, 4.17442408, 4.759450752, 4.795880017, 4.785156152, 6.09037895225, 4.700000069, 4.494850022, 5.193820026, 4.809668302, 6.031517051, 5.180456064, 4.8877334690000005, 3.943095149, 6.508638306, 5.366531544, 5.420216403, 6.882728704, 4.180456064, 4.550000014, 5.585026652, 4.568636236, 5.022276395, 8.522878745, 5.0, 4.396855627, 5.244125144, 5.48148606, 4.769551079, 5.022276395, 6.397940009, 6.22184875, 5.0, 4.962573502, 6.251811973, 5.698970004, 5.756218084, 5.346787486, 5.27572413, 4.886056648, 4.435333936, 6.408935393, 5.41453927, 4.273272791, 6.096910013, 4.823908741, 5.214670165, 5.199282922, 5.494850022, 6.099999035, 6.22184875, 4.300000029, 5.113509275, 5.809894379, 4.397940009, 4.600000075, 4.557520231, 5.443697499, 6.0, 5.148741651, 5.47469599, 4.795880017, 4.71219827, 4.420216403, 5.202732459, 5.700000504, 5.161150909, 5.521433504, 5.22184875, 4.271646218, 4.585026652, 7.698970004, 4.552841969, 5.769551079, 5.040958608, 4.920818754, 5.064996849, 6.199998172, 6.199998361666666, 5.055517328, 5.0, 4.598599459, 4.7612946560000005, 5.844663963, 5.494850022, 6.677780705, 5.139999976, 4.552841969, 4.900000142, 4.2508550635, 5.366531544, 5.318758763, 4.779999976, 5.055517328, 4.538637271, 6.142667504, 6.199998172, 5.48148606, 4.366531544, 4.300000029, 5.346787486, 5.301029996, 5.4182702240000005, 5.055517328, 6.099999035, 5.200000237, 5.37675071, 5.200659451, 5.853871964, 4.200000031, 5.823908741, 7.0, 5.229147988, 4.443697499, 5.397940009, 5.086186148, 5.400000186, 5.700000504, 6.721246399, 5.327902142, 5.899998417, 4.522878745, 5.431798276, 4.960982678, 4.677780705, 5.040958608, 5.080921908, 4.958607315, 5.657577319, 4.499999953, 5.48148606, 5.64012659, 4.590066877, 4.853871964, 5.77257757, 5.568636236, 4.119186408, 4.806875402, 4.256810517250001, 5.214670165, 5.522878745, 5.431798276, 4.657577319, 4.700000069, 4.700000069, 4.698970004, 5.552841969, 4.522878745, 4.681936665, 6.0, 4.387216143, 4.522878745, 4.657577319, 4.045757491, 4.800000053, 5.455931956, 5.251811973, 4.522878745, 4.832682665, 5.0, 5.370590401, 6.690199554, 4.958607315, 4.522878745, 5.119186408, 6.318758763, 5.698970004, 4.649751982, 5.251811973, 4.886056648, 5.100000128, 5.22184875, 4.920818754, 5.212539525, 5.301029996, 4.27572413, 4.958607315, 4.643974143, 5.036684489, 5.408935393, 5.555955204, 5.552841969, 5.058985756, 5.30980392, 8.958607315, 5.638272164, 5.229147988, 4.600000075, 5.542118103, 5.318758763, 4.397940009, 5.677780705, 5.599999383, 5.494850022, 5.060480747, 5.180456064, 7.299988938, 4.370590401, 5.091514981, 5.036212173, 3.753009301, 4.744727495, 6.099999035, 5.161150909, 5.55129368, 4.800000053, 4.900000142, 6.599997654, 4.498940738, 5.271565049, 5.493494968, 4.823908741, 5.599999383, 4.552841969, 4.896856978, 4.744727495, 3.721246399, 4.585026652, 5.599999383, 5.657577319, 4.896196279, 5.318758763, 6.397940009, 5.119186408, 7.299988938, 5.0, 4.397940009, 5.595166283, 5.920818754, 5.462180905, 5.387216143, 7.173925197, 4.050609993, 6.096910013, 5.142667504, 4.886056648, 4.900000142, 4.627087997, 4.552841969, 6.522878745, 5.853871964, 4.869666232, 5.568636236, 6.099999035, 5.568636236, 3.779891912, 6.327902142, 5.552841969, 4.408935393, 4.744727495, 5.4518600685, 4.279840697, 4.568636236, 5.431798276, 5.638272164, 5.559090918, 5.6285335006, 5.236572006, 8.397940009, 4.366531544, 4.499999953, 6.15490196, 4.010105436, 4.769551079, 5.259637311, 4.585026652, 4.356547324, 5.677780705, 4.886056648, 6.045757491, 5.236572006, 5.647817482, 5.100000128, 5.251811973, 6.0499995345, 5.027758664, 6.0, 5.886056648, 6.397940009, 5.214670165, 5.283996656, 5.806764058, 8.057991947, 5.291739759, 5.416801226, 4.349692477, 6.399996913, 5.585026652, 5.10000014525, 4.719999936, 5.400000186, 6.970616222, 4.431798276, 8.630000345500001, 5.148741651, 4.700000069, 5.180456064, 4.920818754, 5.552841969, 4.76700389, 5.420216403, 5.769551079, 6.568636236, 4.739999966, 5.292429824, 5.385102784, 5.356547324, 5.420216403, 5.187420845, 7.0, 4.397940009, 5.899998417, 4.900000142, 5.522878745, 5.651695137, 5.638272164, 5.231361899, 5.692503962, 5.113509275, 6.0, 4.931814138, 5.063737658, 6.431798276, 5.643974143, 4.396855627, 5.769551079, 5.107905397, 4.600000075, 4.962573502, 6.099999035, 4.536107011, 5.602059991, 4.818000181333334, 5.070581074, 5.989276135, 5.48148606, 5.0, 5.857990580666667, 5.602059991, 4.537602002, 5.599999383, 4.771086594, 5.795880017, 5.068542129, 4.642065153, 4.958607315, 5.700000504, 6.920818754, 4.104577454, 5.366531544, 5.552841969, 4.36251027, 5.742321425, 5.017728767, 5.537602002, 5.318758763, 4.795880017, 5.958607315, 5.499999679, 4.795880017, 5.22184875, 5.0, 5.853871964, 4.691493880666667, 4.522878745, 5.13076828, 3.823908741, 5.193820026, 5.744727495, 6.699991797, 4.795880017, 5.107905397, 4.812479279, 8.251811973, 5.0, 5.744727495, 5.503070352, 5.823908741, 5.175223538, 6.522878745, 6.744727495, 4.632644079, 4.795880017, 4.700000069, 5.27572413, 5.300000202, 4.958607315, 4.987162775, 5.0, 4.522878745, 6.397940009, 4.548213564, 5.882728704, 5.228412519, 4.0, 4.0789451185, 5.180456064, 5.337242168, 5.200000237, 4.900000142, 4.26760624, 4.585026652, 4.795880017, 7.096910013, 5.455931956, 6.958607315, 5.244125144, 5.040958608, 5.004364805, 4.522878745, 4.747632486, 7.0, 6.299997603, 5.599999383, 4.48148606, 5.300000202, 4.800000053, 5.795880017, 4.920818754, 4.343901798, 5.698970004, 5.346787486, 5.552841969, 4.978810701, 5.585026652, 6.638272164, 5.0, 5.100000128, 5.698970004, 4.499999953, 7.199970641, 4.468521083, 7.0, 5.337242168, 5.928117993, 5.537602002, 4.756961951, 4.638272164, 6.585026652, 5.060331016, 4.721246399, 5.920818754, 4.920000157, 6.0, 5.0, 5.720000164, 4.958607315, 4.468521083, 4.744727495, 7.958607315, 5.259637311, 4.899629455, 5.0, 4.924453039, 4.500312917, 5.800000875, 4.508638306, 5.37675071, 5.522878745, 5.227678293, 5.522878745, 4.886056648, 5.318758763, 5.397940009, 6.522878745, 5.27572413, 6.214670165, 4.920818754, 6.229147988, 4.300162274, 4.300000029, 5.366531544, 6.0, 4.795880017, 5.688882157, 5.100000128, 5.0, 5.0, 5.15490196, 6.397940009, 4.449771647, 5.630784143, 4.397940009, 4.300000029, 5.318758763, 8.207608311, 5.200000237, 5.744727495, 4.638272164, 4.690369833, 5.585026652, 4.910094889, 4.698970004, 5.552841969, 5.4805945194, 4.795880017, 5.720498658, 5.036212173, 5.045757491, 5.759450752, 4.769551079, 5.800000875, 4.026872146, 8.227965978, 4.515700161, 5.195792395, 5.15490196, 4.301029996, 5.602059991, 4.300000029, 4.886056648, 5.468521083, 6.415668776, 4.795880017, 3.490349525, 5.124938737, 5.71354353, 4.568636236, 4.853871964, 6.299997603, 5.568636236, 9.408935393, 4.499999953, 5.127843727, 5.638272164, 4.645891561, 5.700000504, 4.638272164, 4.499999953, 4.961379838, 4.53165267, 4.650000071999999, 6.823908741, 5.677780705, 4.677780705, 3.876615101, 4.698970004, 5.200000237, 5.698970004, 7.100015437, 4.823908741, 4.494850022, 5.400000186, 4.920818754, 4.327902142, 5.15490196, 6.119186408, 4.619788758, 4.900000142, 5.0, 9.142667504, 4.958607315, 4.681936665, 4.854803594, 5.086186148, 6.045757491, 4.900000142, 3.619788758, 3.520000003, 6.522878745, 4.619788758, 6.599997654, 5.096910013, 5.318758763, 4.823908741, 5.522878745, 5.200000237, 4.473660723, 5.031517051, 5.100000128, 4.332170774, 7.673664139, 4.899629455, 6.27572413, 6.22184875, 5.299296283, 5.13667714, 5.782516056, 6.096910013, 5.337242168, 5.050609993, 4.602059991, 7.045757491, 4.823908741, 5.318758763, 5.100000128, 6.180456064, 4.900000142, 5.167491087, 5.070581074, 6.031517051, 5.459999813, 5.659357622, 5.552841969, 5.455931956, 4.795880017, 5.090919709, 4.958607315, 5.107905397, 5.318758763, 5.6657558403333335, 5.400000186, 5.259637311, 4.585026652, 4.11463878, 5.096910013, 8.769551079, 5.899998417, 6.367542708, 4.677780705, 5.638272164, 5.149999868, 5.031517051, 6.995635629, 6.48148606, 4.499999953, 5.045757491, 4.832682665, 4.958607315, 5.619705006333334, 4.853871964, 4.397940009, 5.27572413, 5.200000237, 5.096910013, 4.721246399, 5.412289035, 5.403402904, 5.229147988, 5.302770657, 5.93305197, 4.045757491, 4.853871964, 5.592513918, 4.142667504, 5.431798276, 5.180456064, 5.850239127, 5.0, 5.657577319, 4.508638306, 5.26760624, 5.443697499, 6.799998135, 4.900000142, 4.866461092, 5.0, 5.744727495, 4.649751982, 5.499999679, 4.800000053, 5.769551079, 4.774690718, 5.599999383, 4.924453039, 5.0, 4.397940009, 5.124938737, 5.229147988, 5.301029996, 5.400000186, 4.995678626, 5.283996656, 5.800000875, 7.408935393, 6.769551079, 4.499999953, 5.602059991, 4.499999953, 4.940372054999999, 5.8569852, 5.0, 5.251811973, 5.292429824, 5.899998417, 4.013228266, 7.93930216, 4.397940009, 5.214670165, 8.823908741, 5.055517328, 4.399027104, 5.346787486, 4.356547324, 4.700000069, 5.0, 5.292429824, 5.698970004, 5.800000875, 4.443697499, 4.568636236, 5.400000186, 4.721246399, 4.619788758, 5.259637311, 6.397940009, 5.602059991, 7.301029996, 5.300000202, 7.692503962, 4.714442691, 4.71219827, 4.800000053, 5.899629455, 5.795880017, 4.962573502, 4.823908741, 4.700000069, 4.22184875, 9.420216403, 5.700000504, 5.494850022, 4.769551079, 5.744727495, 8.924453039, 4.769551079, 5.343901798, 4.54668166, 5.420216403, 6.900008766, 7.599980365, 5.107905397, 6.055517328, 5.0, 5.200000237, 5.721246399, 5.663540266, 5.259637311, 5.045757491, 6.455931956, 5.906578315, 4.337242168, 5.980053318, 4.600000075, 5.356547324, 4.399999968, 5.853871964, 5.065501549, 5.400000186, 6.301029996, 5.795880017, 5.638272164, 4.744727495, 5.54668166, 5.087150079, 4.949126463, 4.065501549, 5.551448261, 6.38007229, 5.073143291, 5.346787486, 6.107905397, 4.35753548, 5.040005162, 5.677780705, 5.493359694, 5.628932138, 7.468521083, 5.795880017, 6.299997603, 8.779891912, 4.69079582, 6.0, 4.772113295, 6.468521083, 4.552841969, 4.677780705, 5.521433504, 5.795880017, 5.408935393, 5.138507295666667, 5.408935393, 4.823908741, 5.721246399, 5.200659451, 6.0, 5.004364805, 5.0, 5.619788758, 4.690369833, 2.408935393, 5.005682847, 5.100000128, 4.700000069, 5.651999055, 8.508638306, 6.698970004, 6.599997654, 4.698970004, 5.102372909, 6.045757491, 5.700000504, 5.605548319, 5.292429824, 5.552841969, 6.698970004, 4.853871964, 4.900000142, 5.251811973, 5.22184875, 2.397940009, 5.050609993, 5.508638306, 5.795880017, 4.823908741, 4.823908741, 5.761953897, 3.53313238, 5.385102784, 6.690369833, 4.532140417, 5.068033885, 4.455931956, 5.26760624, 5.165579296, 5.0, 8.096910013, 5.602059991, 4.657577319, 4.657577319, 4.801342913, 5.200659451, 4.795880017, 4.167491087, 4.778325003, 4.982966661, 3.889999984, 8.199970641, 4.882728704, 4.769551079, 5.700000504, 5.677780705, 4.404724288, 5.851397345, 6.625251654, 4.900000142, 7.236572006, 6.143875556, 4.600000075, 4.091514981, 7.869666232, 4.578396073, 5.290475644, 5.214670165, 4.086186148, 5.123897679, 7.494850022, 5.1837587, 6.299997603, 5.515700161, 5.036212173, 4.920818754, 5.389339837, 4.721246399, 5.698970004, 8.0, 5.173925197, 5.366531544, 5.769551079, 5.200000237, 5.102372909, 6.036212173, 5.599999383, 6.37675071, 3.896196279, 5.795880017, 5.924453039, 5.27572413, 4.886056648, 5.795880017, 6.15490196, 5.148741651, 5.200659451, 4.795880017, 5.440093375, 7.500038134, 4.769551079, 6.677780705]
