# Supplementary material for: Enhancing hERG Risk Assessment with Interpretable Classificatory and Regression Models
Source: Chem Res Toxicol. 2024 May 23;37(6):910–22. doi: 10.1021/acs.chemrestox.3c00400 (PMC11187631; doi:10.1021/acs.chemrestox.3c00400)
Supplement: Supplementary file 2 — tx3c00400_si_002.zip [file tx3c00400_si_002.zip › datasets/multiclass/y_test.json]

[0, 2, 3, 2, 2, 2, 2, 2, 2, 3, 0, 2, 2, 1, 2, 2, 2, 2, 3, 1, 2, 2, 2, 0, 1, 1, 1, 1, 1, 2, 2, 3, 2, 2, 2, 1, 1, 2, 2, 2, 0, 1, 3, 2, 2, 0, 2, 2, 3, 2, 2, 2, 0, 2, 2, 2, 2, 0, 3, 0, 2, 2, 2, 0, 1, 1, 2, 2, 2, 2, 2, 1, 3, 2, 1, 1, 1, 0, 1, 2, 1, 0, 0, 2, 1, 2, 1, 2, 3, 2, 1, 0, 0, 0, 1, 1, 2, 3, 1, 0, 2, 2, 2, 1, 2, 1, 3, 3, 1, 2, 1, 3, 2, 2, 2, 0, 1, 0, 0, 1, 0, 2, 3, 1, 2, 2, 0, 1, 3, 0, 3, 0, 1, 1, 3, 0, 1, 1, 2, 2, 1, 0, 2, 0, 3, 0, 2, 1, 2, 2, 2, 1, 1, 1, 2, 2, 1, 3, 2, 0, 2, 2, 3, 0, 2, 2, 0, 0, 0, 0, 3, 2, 2, 1, 0, 1, 3, 1, 2, 1, 0, 2, 3, 0, 0, 1, 1, 2, 3, 0, 0, 1, 1, 0, 1, 1, 2, 2, 1, 1, 2, 1, 0, 1, 2, 1, 2, 0, 2, 2, 2, 0, 0, 1, 1, 2, 1, 3, 3, 2, 3, 2, 1, 3, 2, 3, 1, 1, 0, 2, 2, 1, 1, 2, 2, 0, 1, 1, 3, 1, 2, 0, 3, 2, 1, 2, 1, 3, 3, 0, 1, 1, 0, 2, 1, 0, 1, 0, 2, 3, 2, 2, 0, 2, 2, 2, 1, 1, 2, 1, 1, 3, 2, 3, 0, 1, 2, 1, 1, 2, 0, 1, 0, 2, 2, 2, 2, 3, 1, 0, 1, 1, 2, 0, 3, 0, 0, 2, 3, 2, 1, 0, 1, 2, 0, 2, 1, 0, 1, 2, 3, 2, 2, 0, 3, 3, 1, 1, 1, 0, 1, 2, 3, 2, 3, 1, 2, 2, 1, 1, 2, 1, 0, 1, 2, 3, 2, 2, 2, 3, 3, 0, 2, 0, 2, 3, 0, 2, 1, 2, 0, 0, 0, 0, 1, 1, 1, 3, 3, 1, 2, 2, 1, 0, 0, 0, 2, 0, 2, 1, 2, 0, 0, 0, 1, 1, 2, 2, 2, 1, 1, 1, 2, 3, 0, 2, 1, 1, 0, 0, 3, 0, 0, 1, 3, 2, 0, 1, 1, 1, 1, 2, 0, 2, 3, 1, 1, 3, 2, 2, 3, 0, 2, 1, 2, 2, 1, 0, 0, 0, 2, 2, 2, 2, 3, 0, 0, 0, 2, 3, 0, 1, 2, 2, 3, 2, 2, 0, 1, 3, 0, 3, 1, 0, 0, 1, 0, 2, 2, 2, 2, 3, 2, 1, 3, 1, 2, 0, 1, 1, 2, 1, 2, 2, 0, 1, 1, 0, 0, 0, 3, 1, 1, 3, 3, 3, 2, 2, 0, 1, 2, 2, 2, 2, 2, 2, 2, 3, 1, 1, 2, 0, 2, 3, 1, 2, 0, 1, 2, 0, 2, 2, 0, 0, 3, 1, 3, 1, 2, 1, 0, 1, 2, 1, 1, 1, 2, 2, 0, 2, 0, 0, 2, 2, 1, 2, 2, 1, 0, 2, 2, 2, 2, 3, 2, 2, 2, 1, 0, 1, 3, 1, 0, 0, 2, 3, 3, 0, 2, 3, 2, 1, 1, 2, 0, 2, 1, 1, 0, 1, 2, 1, 3, 2, 1, 3, 3, 2, 1, 0, 2, 1, 2, 2, 2, 3, 2, 2, 1, 1, 2, 0, 3, 2, 3, 2, 1, 0, 1, 1, 2, 3, 3, 1, 2, 2, 3, 1, 2, 3, 1, 3, 0, 2, 3, 2, 2, 2, 2, 1, 0, 2, 1, 1, 1, 3, 3, 2, 2, 2, 0, 2, 2, 3, 1, 1, 1, 2, 3, 3, 0, 1, 0, 2, 2, 2, 2, 0, 3, 0, 2, 0, 2, 1, 1, 1, 1, 1, 0, 1, 2, 2, 0, 1, 1, 0, 1, 1, 0, 1, 2, 1, 0, 2, 0, 2, 1, 2, 2, 2, 0, 0, 1, 2, 2, 2, 2, 0, 3, 2, 3, 1, 1, 0, 3, 2, 0, 0, 2, 2, 0, 2, 2, 0, 2, 1, 0, 3, 2, 2, 0, 2, 2, 0, 3, 0, 2, 2, 2, 2, 1, 0, 1, 2, 1, 2, 2, 1, 1, 1, 2, 1, 2, 0, 1, 1, 1, 3, 1, 3, 1, 2, 2, 2, 3, 2, 3, 2, 3, 3, 2, 0, 1, 0, 1, 1, 0, 0, 2, 0, 0, 2, 2, 2, 2, 1, 3, 0, 2, 1, 2, 2, 1, 2, 3, 1, 2, 0, 1, 0, 1, 2, 2, 1, 0, 2, 1, 2, 2, 2, 3, 0, 1, 1, 0, 1, 0, 2, 1, 2, 0, 2, 3, 2, 3, 0, 3, 1, 3, 2, 2, 0, 2, 2, 0, 2, 1, 3, 2, 1, 3, 0, 2, 3, 1, 0, 1, 2, 3, 1, 3, 2, 2, 2, 2, 0, 0, 3, 3, 1, 2, 1, 1, 2, 2, 0, 2, 1, 2, 3, 2, 1, 0, 2, 2, 1, 1, 1, 2, 0, 1, 1, 0, 1, 1, 1, 1, 3, 1, 2, 1, 2, 1, 2, 1, 2, 1, 3, 1, 0, 2, 2, 2, 2, 1, 2, 1, 2, 2, 1, 2, 2, 1, 2, 2, 2, 1, 0, 1, 3, 2, 0, 0, 2, 2, 2, 2, 0, 2, 2, 2, 2, 2, 0, 2, 2, 0, 2, 2, 0, 2, 1, 1, 1, 0, 1, 2, 1, 2, 3, 2, 2, 2, 0, 1, 2, 3, 2, 3, 2, 2, 3, 2, 1, 2, 2, 2, 0, 2, 2, 1, 2, 2, 2, 3, 2, 0, 2, 1, 2, 0, 2, 1, 1, 1, 1, 2, 1, 3, 2, 2, 0, 2, 2, 0, 2, 2, 2, 0, 2, 1, 1, 0, 1, 2, 2, 2, 1, 1, 2, 0, 2, 3, 1, 1, 2, 2, 2, 1, 1, 3, 2, 3, 2, 1, 2, 1, 2, 1, 2, 2, 1, 1, 3, 2, 1, 2, 0, 2, 2, 2, 0, 2, 2, 1, 3, 0, 2, 1, 2, 2, 2, 1, 2, 2, 0, 2, 0, 2, 2, 1, 3, 3, 0, 1, 2, 1, 1, 1, 2, 1, 1, 1, 1, 1, 2, 2, 3, 2, 1, 3, 1, 2, 2, 3, 0, 3, 2, 0, 0, 3, 2, 1, 0, 2, 2, 2, 1, 2, 2, 2, 0, 3, 0, 3, 2, 2, 1, 1, 1, 1, 1, 1, 2, 2, 2, 2, 2, 2, 1, 1, 2, 2, 3, 1, 2, 2, 0, 3, 2, 3, 0, 3, 2, 0, 2, 2, 2, 2, 3, 2, 0, 2, 2, 0, 3, 2, 0, 1, 2, 1, 2, 1, 1, 2, 0, 0, 1, 1, 1, 3, 1, 2, 1, 1, 1, 0, 1, 3, 2, 2, 2, 1, 2, 1, 0, 2, 2, 2, 0, 1, 1, 2, 0, 0, 0, 3, 1, 1, 3, 1, 2, 3, 3, 2, 2, 2, 0, 2, 1, 3, 1, 2, 2, 1, 2, 2, 2, 1, 3, 2, 2, 1, 1, 1, 0, 3, 2, 3, 0, 3, 0, 2, 1, 1, 3, 0, 2, 2, 2, 3, 1, 2, 2, 3, 2, 0, 1, 0, 2, 3, 2, 2, 2, 0, 1, 3, 0, 0, 3, 0, 2, 2, 2, 2, 2, 2, 2, 2]
