# Supplementary material for: Enhancing hERG Risk Assessment with Interpretable Classificatory and Regression Models
Source: Chem Res Toxicol. 2024 May 23;37(6):910–22. doi: 10.1021/acs.chemrestox.3c00400 (PMC11187631; doi:10.1021/acs.chemrestox.3c00400)
Supplement: Supplementary file 2 — tx3c00400_si_002.zip [file tx3c00400_si_002.zip › datasets/multiclass/curated_multiclass.csv]

pIC50 (uM)	ID	SMILES	Outcome
4.619788758	CHEMBL4066256	Cc1c(C(O)CN2CCC3(CC2)CC(=O)N(c2ccc(S(C)(=O)=O)cn2)C3)ccc2c1COC2=O	1
5.0	CHEMBL3759362	COc1cc(N)c(Cl)cc1C(=O)NC1CCN(CC2CCN(C(C)=O)CC2)CC1OC	2
5.675717545	CHEMBL3946995	O=C(NC1CCC(CCN2CCN(c3nsc4ccccc34)CC2)CC1)c1ccco1	2
5.0	CHEMBL5079310	CCC(=O)N(CC1(N2CCN(CC(C)(C)O)CC2)CCOCC1)c1cccc(C(F)(F)F)n1	2
4.0	CHEMBL3221489	Cc1ccc(NC(=O)C(COC(C)C)Oc2ncnc3c2cnn3-c2ncccc2Cl)nc1	0
4.602059991	CHEMBL553	C#Cc1cccc(Nc2ncnc3cc(OCCOC)c(OCCOC)cc23)c1	1
5.0	CHEMBL4206639	CC(Oc1ccc(S(C)(=O)=O)cc1C(=O)N1Cc2cn(-c3cncc(F)c3)nc2C1)C(F)(F)F	2
5.950781977	CHEMBL488069	CN(C)Cc1ccc(C(F)(F)F)cc1Oc1ccc(Cl)c(Cl)c1	2
4.698970004	CHEMBL1086377	CCN1CCN(CC(=O)Nc2ccc(-c3cccc4c(=O)cc(N5CCOCC5)oc34)c3sc4ccccc4c23)CC1	1
6.173925197	CHEMBL2407175	CCCN1C(=O)CC2(CCN(CC3CCN(C(=O)OCC)CC3)CC2)c2cccnc21	3
5.602059991	CHEMBL2441440	O=C(Cc1ccc(-n2cnnn2)cc1)N1CCN(CCc2ccc3c(c2)COC3)CC1	2
4.522878745	CHEMBL456654	c1ccc(CC2(c3ccc4[nH]ccc4c3)CCNC2)nc1	1
4.200000031	CHEMBL4457647	O=C(Nc1ccnnc1)c1cc(N2CCOCC2)ccc1OCc1ccccc1	0
5.075720714	CHEMBL1822863	Cc1nc(C)c(-c2ccc3cc(CCN4CCCC4C)ccc3n2)cc1C#N	2
6.229147988	CHEMBL3086040	O=C(NC(c1ccc(Cl)cc1)c1ccnc(F)c1)C1CCC(N2CCOCC2)CC1c1ccc(Br)cc1	3
4.886056648	CHEMBL4206036	O=c1c2cc(Cc3ccc(Cl)nc3)c3ccccc3c2ncn1C1CCCCC1O	1
5.397940009	CHEMBL1092748	CC(C)N(C)C1CCC(N2CCC(NC(=O)c3cc(C(F)(F)F)cc(C(F)(F)F)c3)C2=O)C(CS(=O)(=O)c2ccccc2)C1	2
4.499999953	CHEMBL270853	Cc1ccc2c(-c3nnc(SCCCCN4CCc5cc6c(cc5CC4)C(=O)N(C)C6)n3C)cccc2n1	0
5.503070352	CHEMBL2158563	CCN(CC)CCOc1cc(-c2nc(SCC(=O)NC)nc3[nH]cc(C#N)c23)c(Cl)cc1Cl	2
4.602059991	CHEMBL4566383	COC(=O)C1CCN(C(=O)c2ccc(COc3ccc4[nH]c(=N)sc4c3)cc2)CC1	1
5.200000237	CHEMBL564347	CN(CCN1CCN(c2ccc3c(c2)OCO3)C1=O)CC12CCC(CC1)C2(C)C	2
5.244125144	CHEMBL2059319	O=C1CCc2ccc(F)cc2N1CCCN1CCC(n2c(O)nc3ccccc32)CC1	2
5.300000202	CHEMBL256659	Cc1ncoc1-c1nnc(SCCCN2CCc3ccc4nc(C(F)(F)F)oc4c3CC2)n1C	2
5.643974143	CHEMBL553395	CSc1ccccc1C(=O)N(C1CCCCC1)C1CCNC1	2
5.0	CHEMBL4453748	C=CC(=O)N(c1ccc(F)c(Cl)c1)c1ncnc2cc(OC)c(OCCCN3CCOCC3)cc12	2
5.200000237	CHEMBL1257447	Cc1ncoc1-c1nnc(SCCCN2CCC3CC3(c3ccccc3)C2)n1C	2
4.500312917	CHEMBL540930	O=C(CC1CCN(Cc2ccn(-c3ccc(C(F)(F)F)cc3)c2)CC1)NC(c1ccc(F)cc1)c1cnc(O)c(Cl)c1	1
5.300000202	CHEMBL272694	Cc1ccc2c(-c3nnc(SCCCN4CCc5cc6nc(C)oc6c(C)c5CC4)n3C)cccc2n1	2
4.522878745	CHEMBL4744156	CNc1cc(F)cc2c(O)c(C(=O)Nc3ccc(C(=O)O)cc3)c(O)nc12	1
4.522878745	CHEMBL4175981	CC(C)(C)C(CO)NC(=O)c1nn(-c2c[n+]([O-])ccn2)c2c1CC1CC21	1
4.522878745	CHEMBL559531	O=C(O)c1ccc(-c2noc(C3CCN(C(=O)NC4CC4c4ccccc4)CC3)n2)cc1	1
5.0	CHEMBL3943236	COc1c(Nc2ncc(Cl)c(=NC3C4C=CC(C4)C3C(N)=O)[nH]2)ccc2c1CCCC(N1CCN(CCO)CC1)C2	2
5.0	CHEMBL2165084	NC(=O)c1ccn(-c2cccc(OC(=O)NCCCCCCc3ccccc3)c2)c1	2
9.142667504	CHEMBL1258503	NC(=O)c1cccc(OC2CC3CCC(C2)N3CC(=O)Nc2ccccc2)c1	3
7.698970004	CHEMBL182646	COc1ccc(CCN(C)CCCN(C(=O)c2ccc([N+](=O)[O-])cc2)c2ccc(OC)c(OC)c2)cc1OC	3
4.610833916	CHEMBL2403842	Cc1cc(Nc2ncc(Cl)c(=Nc3ccccc3S(=O)(=O)C(C)C)[nH]2)c(OC(C)C)cc1C1CCN(C(=O)CN(C)C)CC1	1
5.920818754	CHEMBL1288673	N#Cc1ccc(CNC(=O)N(c2cccc(F)c2)C2CCN(CCC3(c4cccc(F)c4)CCN(C(=O)c4c(F)cccc4F)CC3)CC2)cc1	2
5.0	CHEMBL5085771	CCC(=O)N(CC1(N2CCN(C(C)c3ccccc3)CC2)CCOCC1)c1cccc(C(F)(F)F)n1	2
4.769551079	CHEMBL2164372	O=C(NCc1ccc(OC(F)(F)F)cc1)C1c2ccccc2C(=O)N1CC1CCCO1	1
5.0	CHEMBL3218856	COc1cc(N2CCC(N3CCOCC3)CC2)ccc1-c1nc2c(NC3C4C=CC(C4)C3C(N)=O)c(Cl)cnc2[nH]1	2
6.886056648	CHEMBL1614712	Nc1ncnc2c1c(-c1cccc(OCc3ccccc3)c1)cn2C1CC(CN2CCC2)C1	3
4.420216403	CHEMBL2041182	Cc1cc(N2C(=O)N(c3ccc(-c4ccc(C(=O)O)cc4C)cc3)C(=O)C23CCN(Cc2ncccc2C)CC3)ncn1	0
4.522878745	CHEMBL1802908	CCN(CC)S(=O)(=O)Nc1ccc2ccc3ncc(-c4cnn(C)c4)cc3c(=O)c2c1	1
5.200000237	CHEMBL1257214	Cc1nc(C)c(-c2nnc(SCCCN3CCC4(CCc5ccc(F)cc54)C3)n2C)s1	2
5.22184875	CHEMBL561788	O=C(NC1CC1c1ccccc1)N1CCC(c2nc(-c3ccccc3C(F)(F)F)no2)CC1	2
6.099999035	CHEMBL1079480	Cc1cnc(-c2nnc(SCCCN3CC4CC4(c4ccc(C(F)(F)F)cc4)C3)n2C)cn1	3
4.48148606	CHEMBL3900409	Cn1c(=O)oc2ccc(-c3ccc(CC(C#N)NC(=O)C4CNCCCO4)cc3)cc21	0
4.48148606	CHEMBL1809067	COc1cc(N2CCN(C(N)=O)CC2)ccc1Nc1ncc(Cl)c(-c2cnc3ccccn23)n1	0
5.920818754	CHEMBL3582322	Cn1cc(C2(c3nc(=O)o[nH]3)NC(c3ncc(-c4ccc(F)cn4)[nH]3)Cc3c2[nH]c2ccccc32)cn1	2
5.602059991	CHEMBL2010830	CCN(C(=O)Cc1ccc(S(C)(=O)=O)cc1)C1CCN(Cc2ccc(C(F)(F)F)cc2)CC1	2
4.698970004	CHEMBL1086514	CC1CCCN1CCc1ccc2nc(-c3ccc(-n4ccc(=O)cc4)cc3)ccc2c1	1
5.0	CHEMBL4214756	CCS(=O)(=O)c1ccc(OC(C)C(F)(F)F)c(C(=O)N2Cc3cn(-c4cncc(F)c4)nc3C2)c1	2
4.301029996	CHEMBL2315925	Cc1ncc(C2(O)CCC(N3CC(NC(=O)CN=c4[nH]cnc5ccc(C(F)(F)F)cc45)C3)CC2)s1	0
4.681936665	CHEMBL3651854	Cc1cc(N=c2nc3[nH][nH]c(C)c-3c(=Nc3ccccc3S(=O)(=O)C(C)C)[nH]2)c(OC(C)C)cc1C1CCN(C)CC1	1
5.700000504	CHEMBL1258493	COc1cccc2c1CCCC21CCN(CCCSc2nnc(-c3ocnc3C)n2C)C1	2
4.681936665	CHEMBL1084616	CC1CCCN1CCc1ccc2nc(-c3ccn4ncnc4n3)ccc2c1	1
6.099999035	CHEMBL270376	Cc1nc(C)c(-c2nnc(SCCCN3CCc4ccc5oc(C(F)(F)F)nc5c4CC3)n2C)s1	3
5.26760624	CHEMBL4531226	Fc1ccc(-c2nc(N3CCOCC3)sc2-c2ccnc(Nc3ccc(N4CCNCC4)cc3)n2)cc1	2
4.522878745	CHEMBL563732	O=C(NC1CC1c1ccccc1)N1CCC(n2cncn2)CC1	1
5.0	CHEMBL4638182	COc1c(S(C)(=O)=O)ccc(OC(C)C(F)(F)F)c1C(=O)N1Cc2cn(-c3ccc(F)cn3)nc2C1	2
4.896196279	CHEMBL2069921	c1ccc(CN2CCN(Cc3nc(-c4ccccc4)no3)CC2)cc1	1
4.698970004	CHEMBL2036783	CN1CCNC(C(=O)N2CCN(C(=O)Nc3ccc(Cl)c(Cl)c3)CC2)C1	1
4.229999967	CHEMBL1741	CCC1OC(=O)C(C)C(OC2CC(C)(OC)C(O)C(C)O2)C(C)C(OC2OC(C)CC(N(C)C)C2O)C(C)(OC)CC(C)C(=O)C(C)C(O)C1(C)O	0
5.124938737	CHEMBL4218135	CSc1ccc(Cc2cc3c(=O)n(C4CCCCC4O)cnc3c3ccccc23)cn1	2
5.050609993	CHEMBL3786346	O=C(c1nnc(-c2ccccc2)o1)N1CC(Oc2ccc(CN3CC4(CCCO4)C3)cc2)C1	2
5.455931956	CHEMBL4094125	CC1(C(=O)N2CCCC(c3nc(-c4ccc(C(=O)Nc5cc(C(F)(F)F)ccn5)cc4)c4c(N)nccn34)C2)COC1	2
5.0	CHEMBL4638967	CCSc1cc(C(O)(CCN(C)C)C(c2cc3cc(C#N)ccc3nc2OC)c2cccc(C)c2F)cc(SCC)n1	2
5.408935393	CHEMBL4781791	COC(=O)N(C)c1c(N)nc(-n2nc(Cc3c(F)ccc(F)c3F)c3cc(Cl)ccc32)[nH]c1=N	2
5.113509275	CHEMBL4454640	N#Cc1ccc(N2CCC(Nc3cc(N=c4cncc[nH]4)ncc3C(N)=O)CC2)nc1	2
4.769551079	CHEMBL3822651	COCC(=O)N1CCC(n2nc(C)c(Nc3ncc(Cl)c(-c4cnn5ccccc45)n3)c2C)CC1	1
4.619788758	CHEMBL4175071	COC1CC(n2c(=O)n(C)c3cnc4cc(F)c(-c5ccc(=NCCN(C)C)[nH]c5)cc4c32)C1	1
4.610833916	CHEMBL2180014	CC#Cc1cncc(-c2cc(C3(C4CC4)N=C(C)C(N)=N3)ccc2O)c1	1
4.900000142	CHEMBL402422	Cc1nc2c3c(ccc2o1)CCN(CCCSc1nnc(-c2ocnc2C)n1C)CC3	1
5.677780705	CHEMBL3218648	COCCN1CCCC(Cn2c(-c3ccccc3C)nc3cc(-c4ccc(Cl)cc4)sc3c2=O)C1	2
4.954677021	CHEMBL3747669	CC1Cc2c(ncnc2Oc2ccc3c(ccn3C(=O)N=c3cc(C(C)(C)C)o[nH]3)c2)CN1	1
5.0	CHEMBL1171886	O=C(c1ccc(Oc2ccc(Cl)cc2)nc1)N1CCCN(C2CCC2)CC1	2
4.823908741	CHEMBL5070158	CNC(=O)c1c(-c2ccc(O)cc2)oc2ccc(O)c(CN3CCCC3)c12	1
4.950781977	CHEMBL273208	CNCc1cnc(C)cc1Oc1ccccc1Oc1ccccc1	1
4.886056648	CHEMBL3220615	COc1ccc(N2C(=O)C(C)(C)C2c2ccccc2OC)cc1	1
7.982966661	CHEMBL217400	COc1cccc(CN2CCC(NC(=O)c3cc(=O)c4ccc(F)cc4o3)CC2)c1	3
4.583359493	CHEMBL230984	NC1CN(c2ccncn2)CCC1c1cc(F)c(F)cc1F	1
4.300000029	CHEMBL583	Cc1c(F)c(N2CCNC(C)C2)cc2c1c(=O)c(C(=O)O)cn2C1CC1	0
4.91721463	CHEMBL4638981	Cc1ccc(C(=O)Nc2ccc(CN3Cc4c[nH]nc4C3)c(Cl)c2)cc1C#Cc1cnc2cccnn12	1
4.585026652	CHEMBL4277584	COc1ccccc1-n1nc(C2CC(C)(C)OC(C)(C)C2)cc1-c1csc(Cl)c1	1
6.244125144	CHEMBL4852566	CCC(NC(=O)c1ccc(Cl)cc1)C1C2CC(n3cnc4cc(F)cc(F)c43)CC21	3
4.522878745	CHEMBL3652011	CC1CC(c2ccncc2NC(=O)c2ccc(F)c(-c3c(F)cccc3F)n2)CC(O)C1O	1
4.300000029	CHEMBL4633318	CN1C(C(N)=O)CCC1c1ccc(OCc2ccccc2F)cc1	0
4.522878745	CHEMBL1835993	Cc1nc2ccccc2n1Cc1ccc(C(=O)N(C)C2CCN(C3CCC3)C2)cc1	1
6.142667504	CHEMBL1835148	NC(=O)c1cnc(NC(C2CC2)C2CC2)c2c1[nH]c1cc(-c3cnc(N)cn3)ccc12	3
6.399996913	CHEMBL408169	Cc1ccc2c(-c3nnc(SCCCN4CCc5cc6c(cc5CC4)OCCN6)n3C)cccc2n1	3
4.823908741	CHEMBL4463242	CC(C)Cc1cc(CNC(=O)C2C3CN(C(=O)c4ccccc4)CC32)nn1-c1ccccc1	1
5.100000128	CHEMBL4448579	COCCN1CCN(c2ccc(OCc3ccccc3)c(C(=O)Nc3ccnnc3)c2)CC1	2
5.0	CHEMBL1224701	O=S(=O)(Nc1ccc(C23CNCC2C3)cc1)c1ccc(OC(F)(F)F)cc1	2
6.537602002	CHEMBL4455446	CC1OCC2(CCN(c3nc4n[nH]c(-c5cccc(Cl)c5Cl)c4c(=O)n3C)CC2)C1N	3
4.528708289	CHEMBL4087218	Cc1c(C(O)CN2CCC3(CC2)CCN(c2ccc(S(C)(=O)=O)nc2)C3)ccc2c1COC2=O	1
4.657577319	CHEMBL2041184	Cc1nccc(N2C(=O)N(c3ccc(-c4ccc(C(=O)O)cc4C)cc3)C(=O)C23CCN(Cc2ncccc2C)CC3)n1	1
5.177178355	CHEMBL1092105	CCN1CCC(N(C(=O)NCc2ccc(F)cc2)c2ccc(Cl)cc2)CC1	2
4.300000029	CHEMBL196431	CC=C1N(C)C(C)CC1(c1ccccc1)c1ccccc1	0
5.455931956	CHEMBL4546929	COC(C)(C)CN(CCc1ccc(Cl)cc1)C1CCN(c2nc(=N)[nH][nH]2)CC1	2
6.292429824	CHEMBL2012178	Cc1c(C)n(Cc2ccccc2)c2ncnc(OC3CCN(Cc4cscn4)CC3)c12	3
4.602059991	CHEMBL2207503	Cc1nn(C)cc1-c1nc2c(N3CCN(Cc4ccc(Cl)cc4)CC3)c(Cl)cnc2[nH]1	1
4.262012674	CHEMBL3356242	O=C(CNCCc1c(Cl)cccc1Cl)N1CCc2ccccc2C1C1CCCCC1	0
5.420216403	CHEMBL453654	COc1ccc2nc(-c3ccc(OC4CCN(C5CCC5)CC4)cc3)n(C)c(=O)c2c1	2
4.522878745	CHEMBL4872284	COc1ncc2cc1NS(=O)(=O)c1cc(c(F)cc1F)/C(O)=N\Cc1cccc(c1)-c1ccnc3ccc-2cc13	1
4.900000142	CHEMBL4472275	Cc1noc(C)c1NC(=O)C1CCCCC1C(=O)c1ccc(-c2cc[nH]n2)cc1	1
4.397940009	CHEMBL3261615	CC(N1CCn2nc(-c3ccc(C#N)nc3)nc2C1)C(O)(Cn1cncn1)c1ccc(F)cc1F	0
4.397940009	CHEMBL4589417	O=S1(=O)NCCN1CCNc1nonc1C(=Nc1ccc(F)c(Br)c1)NO	0
4.48148606	CHEMBL3127683	CC(C)N1CCN(C(=O)N2CCC3(CCN(C4CCOCC4)CC3)C2)CC1	0
5.57024772	CHEMBL453631	CNC(C)c1cc(C)ccc1Oc1ccc(Cl)c(Cl)c1	2
7.823908741	CHEMBL1258845	NC(=O)c1cccc(OC2CC3CCC(C2)N3C2CCCCC2)c1	3
4.045757491	CHEMBL601907	CCCCCOC(=O)N1CCN(C(=O)C(CCC(=O)O)NC(=O)c2cc(N3CCC(C(=O)N4CCCC4)CC3)cc(-c3ccccc3)n2)CC1	0
4.795880017	CHEMBL2164220	Cc1cc(Cl)nc(C)c1C(=O)NCCC(C)N1CCC(N(Cc2ccsc2)C(=O)CC#N)CC1	1
7.698970004	CHEMBL533	CCCCCCCN(CC)CCCC(O)c1ccc(NS(C)(=O)=O)cc1	3
4.48148606	CHEMBL3127701	O=C(C1CC12CCN(C1CCOCC1)CC2)N1CCN(C2CCCC2)CC1	0
3.522878745	CHEMBL4855299	CC1COc2c(N3CC4OCCC(N)C4C3)c(F)cc3cc(C(=O)O)c(=O)n1c23	0
5.30980392	CHEMBL3764870	O=C(NC1CCc2ccc(Oc3ccnc4c3CCC(O)=N4)cc2C1)c1cc(C(F)(F)F)cc(C2(O)CNC2)c1	2
4.48148606	CHEMBL3261928	CN1Cc2ccc(-c3ccc(CC(C#N)NC(=O)C4(N)CCOCC4)cc3)cc2C1=O	0
5.0	CHEMBL3605277	O=C(c1ccc(F)cc1)N1CCc2nc(COc3cccc(F)c3)oc2C1	2
4.939679971	CHEMBL2440396	COc1ccc(S(=O)(=O)NCCc2cn(CC(=O)Nc3ccc(Cl)cc3)c3ccccc23)cc1	1
5.326979093	CHEMBL3331484	Clc1ccc(CN(C2CC2)C2CNC2)cc1Cl	2
4.585026652	CHEMBL2206791	COCCC(Oc1ncnc2c1cnn2-c1ccccc1C(F)(F)F)C(=O)Nc1ccc(C)cn1	1
6.173925197	CHEMBL2146881	CNc1cc(CCN2CCN(CCc3ccc4c(c3)COC4=O)CC2)ccc1C#N	3
6.022276395	CHEMBL541226	Clc1cccc(OC(c2ccccc2)C2CCNCC2)c1Cl	3
6.585026652	CHEMBL4278717	C=CC(=O)NC1CCN(c2ccc(C(N)=O)c(Nc3ccc(N4CCCCC4)nc3)n2)C1	3
5.0	CHEMBL3676329	Cc1nc2ccc(-n3ncc(C(=O)c4cc5ccc(Br)cc5[nH]4)c3N)cc2[nH]1	2
4.522878745	CHEMBL4787093	CCOc1ccc2cc(-c3nn(C(C)(C)CO)c(N)c3C(N)=O)ccc2n1	1
4.537602002	CHEMBL3355597	O=C1N=C(O)C(=Cc2ccccc2OCc2nnc(OCc3c(Cl)cccc3Cl)o2)S1	1
4.301029996	CHEMBL4648998	N=c1nc(N2CCC(N3Cc4cccnc4OCC3Cc3ccc(Cl)cc3)CC2)[nH][nH]1	0
4.22184875	CHEMBL3425812	CC1COc2cnc(CNC34CCC(CC5(O)Cn6c(=O)ccc7ncc(F)c5c76)(CC3)OC4)cc2O1	0
4.48148606	CHEMBL3891374	N#CC(Cc1ccc(-c2ccc3oc(=O)n(CC(F)F)c3c2)cc1)NC(=O)C1CNCCCO1	0
7.522878745	CHEMBL1951777	Cc1ccc(C2(O)CCC(N3CCC(NC(=O)CNC(=O)c4cccc(C(F)(F)F)c4)C3)CC2)cn1	3
6.244125144	CHEMBL4069196	O=c1n(Cc2ccccc2)c2sc3c(c2c2ncnn12)CCN(CC1CCOCC1)C3	3
4.651889932	CHEMBL3596508	COc1cccc2c1[nH]c(=N)n1nc(CN3CCN(c4cccnc4)CC3C)nc21	1
5.193820026	CHEMBL4637250	N=c1nc(N2CCC(N(CCc3ccc(Cl)cc3)Cc3ccncc3Cl)CC2)[nH][nH]1	2
7.299988938	CHEMBL397429	Cc1cnc(-c2ccc3c(c2)CCN(CCCSc2nnc(-c4cc5ccccc5[nH]4)n2C)CC3)o1	3
4.397940009	CHEMBL1171471	CC(Oc1ccc(S(C)(=O)=O)cc1C(=O)N1CCN(c2ncc(C(F)(F)F)cn2)CC1)C(F)(F)F	0
5.585026652	CHEMBL4204675	Cn1cc(N=c2[nH]c(-c3cccc(-n4ccc5cc(C6CC6)cc(F)c5c4=O)c3CO)nc(=N)[nH]2)cc1C#N	2
4.070581074	CHEMBL485123	Cc1ncc(C)c(C(=O)N2CCC(C(N)Cc3cc(F)c(F)cc3F)CC2)n1	0
5.853871964	CHEMBL4853672	CCC(NC(=O)c1ccc(C#N)cc1)C1C2CC(n3cnc4cc(F)c(F)cc43)CC21	2
5.0	CHEMBL2158290	CS(=O)(=O)CC(=O)N1CCC(c2ccc(NC(=O)c3ncc(C#N)[nH]3)c(C3=CCCCC3)c2)CC1	2
4.477555766	CHEMBL3960662	CN(C)CCCOc1ccc(-c2ccc3ncc4c(c3c2)n(C2CCOCC2)c(=O)n4C)cn1	0
9.119186408	CHEMBL2146867	CC1CN(CCc2ccc([N+](=O)[O-])cc2)CCN1CCc1ccc([N+](=O)[O-])cc1	3
4.0	CHEMBL2071095	N#CC1(NC(=O)C2CCCCC2C(=O)N2CCN(c3nc4ncccc4s3)CC2)CC1	0
5.259637311	CHEMBL2164206	CONC(=O)N(Cc1ccsc1)C1CCN(C(C)CCNC(=O)c2c(C)cc(Cl)nc2C)CC1	2
5.317854924	CHEMBL495302	CC(C)(C)C(O)CN1CCC(CNC(=O)c2cc(Cl)cc(Cl)c2)CC1	2
6.251811973	CHEMBL4846356	O=C(NC(C1CC1)C1C2CC(n3cnc4cc(F)c(F)cc43)CC21)c1ccc(Cl)cc1	3
5.292429824	CHEMBL4637995	COc1cccc(C(c2cc3cc(C#N)ccc3nc2OC)C(O)(CCN(C)C)c2cc(SC)nc(SC)c2)c1F	2
5.244125144	CHEMBL402911	CCOC(=O)C(N)c1ccc(C(=O)Nc2cc(-c3cccs3)ccc2N)cc1	2
4.698970004	CHEMBL2333642	Fc1ccc(C2(COCc3cc(C(F)(F)F)cc(Cl)n3)CCNCC2)cc1	1
4.0	CHEMBL267345	CC1/C=C\C=C/C=C\C=C/C=C\C=C/C=C\C(OC2OC(C)C(O)C(N)C2O)CC2OC(O)(CC(O)CC(O)C(O)CCC(O)CC(O)CC(=O)OC(C)C(C)C1O)CC(O)C2C(=O)O	0
5.26760624	CHEMBL1271756	Cc1nc(C(=O)NCCCN2CCN(c3cccc(Cl)c3Cl)CC2)cc(C(C)C)n1	2
4.522878745	CHEMBL1215758	N#Cc1ccc(N2N=C(c3ccc(C(=O)O)cc3)CC2c2ccc(F)cc2)cc1	1
5.283996656	CHEMBL3823278	CC(=O)N1CCC(n2cc(Nc3ncc(Cl)c(-c4cnc5ccccn45)n3)c(C)n2)CC1	2
4.522878745	CHEMBL4277857	CC1(C)CC(N=c2ccc(-c3cccc4ccccc34)n[nH]2)CC(C)(C)N1	1
4.812479279	CHEMBL2322001	C1=CCC(c2ccc3ccccc3c2)CNC1	1
5.455931956	CHEMBL300907	CCc1cn(-c2ccc(F)cc2)c2ccc(Cl)cc12	2
4.522878745	CHEMBL4297317	CC(C(N)=O)C(N)c1nc2ccc(C(C)(C)C)cc2[nH]1	1
5.795880017	CHEMBL3422237	Cc1cc(C2CC3CSC(=N)NC3(c3ccc(F)cc3F)CO2)on1	2
4.795880017	CHEMBL442717	COc1cc2c(cc1OC)C(Cc1ccc(Oc3cc(CC4c5cc(OC)c(OC)cc5CCN4C)ccc3O)cc1)N(C)CC2	1
8.13667714	CHEMBL1258166	NC(=O)c1cccc(OC2CC3CCC(C2)N3CC2CC2)c1	3
5.528708289	CHEMBL1083706	c1ccc(C(Cc2ccccc2OCC2CC2)N2CCNCC2)cc1	2
4.795880017	CHEMBL2177307	N=C1NC(c2ccncc2)(c2cccc(-c3cncnc3)c2)c2ccccc21	1
4.600000075	CHEMBL2069408	O=C(NC1COc2cccc(-c3cccnc3)c2C1)c1ccc(OCC(F)(F)F)nc1	1
5.119186408	CHEMBL4071806	CC1(N)CCC(Nc2c(C(N)=O)cnn3cc(-c4cccc(F)c4)cc23)C1(C)C	2
5.100000128	CHEMBL4642930	NC(=O)C1CCC(c2ccc(OCc3ccc(F)cc3)cc2)N1	2
5.300000202	CHEMBL555744	COCC1CCCN1N1CCN(c2cccc(Cl)c2)C1=O	2
5.22184875	CHEMBL3092632	CC(C)CN1CCC(c2ccccc2Oc2ncccc2NC(=O)Nc2ccc(OC(F)(F)F)cc2)CC1	2
4.84999986	CHEMBL583843	COc1ccccc1Oc1ccccc1CN1CCC2(CC1)CCN(C(=O)c1cccnc1O)CC2	1
5.0	CHEMBL3681244	Cc1nc2ccc(-n3ncc(C(=O)c4cc5ccc(-c6ccccc6)cc5[nH]4)c3N)cc2[nH]1	2
5.0	CHEMBL4797887	Cn1c(=O)n(CC(=O)N2CCC2)c2cc(-c3cccc(C(F)(F)F)c3)cnc21	2
5.15490196	CHEMBL2043169	COc1cc(N2C(=O)N(c3ccc(-c4cccc(C(=O)O)c4)cc3)C(=O)C23CCN(Cc2ncccc2C)CC3)ncn1	2
4.602059991	CHEMBL5090849	CCOc1ccc(-c2nnc(C3CC(NC(=O)c4cccc5nccnc45)C3)n2-c2ccccc2F)nc1	1
4.48148606	CHEMBL4475999	CCCN(CCC)C(c1ccccn1)C(c1ccccn1)N(CCC)CC(O)CO	0
5.040958608	CHEMBL2426279	C=CC(=O)Nc1cc(Nc2nccc(-c3c[nH]c4ccccc34)n2)c(OC)cc1N1CCN(C)CC1	2
4.744727495	CHEMBL1946621	CN(C)C(=O)c1ccc(C(=C2CCN(Cc3cscn3)CC2)c2ccccn2)cc1	1
5.744727495	CHEMBL4555101	CNC(=O)NCCN(CCc1ccc(Cl)cc1)C1CCN(c2nc(=N)[nH][nH]2)CC1	2
5.469800302	CHEMBL455511	Cc1ccc(Oc2ccc(Cl)c(Cl)c2)c(CN(C)C)c1	2
4.0	CHEMBL1916399	N#Cc1cc(OC(F)(F)F)cc(-c2nc(-c3ccc4c(c3)CCN4C(=O)CCC(=O)O)no2)c1	0
5.251811973	CHEMBL3786094	O=C(OC(C(=O)N1N=CCC1C(=O)NCc1cc(Cl)ccc1-n1cnnn1)c1ccc(F)cc1)c1ccccc1	2
4.499999953	CHEMBL3739712	Cc1cc(COc2ccc(F)c(F)c2F)nc(-c2ccccn2)n1	0
6.099999035	CHEMBL1835063	NC(=O)c1cnc(N2CCCC(N)C2)[nH]c1=Nc1cccc(C(F)(F)F)c1	3
5.045757491	CHEMBL2380440	CC1(c2cccc(-c3cncnc3)c2)NC(=N)c2c(F)cccc2O1	2
4.0	CHEMBL3763646	Cn1cc(-c2cc(C(=O)NC3CCc4ccc(Oc5ccnc6c5CCC(O)=N6)cc4C3)cc(C(F)(F)F)c2)cn1	0
5.42945706	CHEMBL1086292	Cc1nc(-c2cccs2)sc1-c1ccc2cc(CCN3CCCC3C)ccc2n1	2
5.468521083	CHEMBL4646247	N=c1nc(N2CCC(N(CCc3ccc(Cl)cc3)Cc3cc(F)ccc3F)CC2)[nH][nH]1	2
4.838631998	CHEMBL3973288	CC(C)Cc1cc(CNS(=O)(=O)c2cccc(F)c2)nn1-c1ccccc1	1
5.552841969	CHEMBL597737	Fc1ccccc1-c1ccc2oc(N3CCN4CCC3CC4)nc2n1	2
5.381951903	CHEMBL2347988	CC(C)(C)NC(=O)c1c[nH]c2ncc(-c3nn(CCC(O)CO)c4ccc(OC(F)F)cc34)nc12	2
5.397940009	CHEMBL3128199	N=c1[nH]c2c(s1)CCC2C(=O)Nc1ccc(CC2CCC(C(O)c3cccc(F)c3)N2)cc1	2
4.522878745	CHEMBL3355544	OC1CCC(N=c2ccn3ncc(-c4cccc(OC(F)(F)F)c4)c3[nH]2)CC1	1
6.15490196	CHEMBL3605123	OCCCCCOc1ccc2ncc(F)c(CCC34CCC(NCc5ccc6c(n5)N=C(O)CO6)(CC3)CO4)c2n1	3
5.036212173	CHEMBL3605010	NC(=O)C(F)(F)CCOc1ccc2ncc(F)c(CCC34CCC(NCc5ccc6c(n5)N=C(O)CO6)(CC3)CO4)c2n1	2
4.600000075	CHEMBL2023922	CCc1cc(-c2n[nH]c(=NCCCN3CCCCC3)o2)ccc1NC(=O)c1ccccc1F	1
5.677780705	CHEMBL4519670	CCC(CC)CN=c1c(C(N)=O)c[nH]c2ccc(-c3ccc(CS(C)(=O)=O)cc3)cc12	2
6.0	CHEMBL4591582	Cc1nccn1CC(=O)NC1CCN(c2c(F)cc3c(=O)c(C(=O)O)cn(C4CC4)c3c2Cl)C1	3
5.974694135	CHEMBL451330	CNCc1ccc(Cl)cc1Oc1ccc(C)c(Cl)c1	2
4.301029996	CHEMBL4203179	CCN1CCC(N2CCc3nc(Nc4ncc(F)c(-c5cc(F)c6nc(C)n(C(C)C)c6c5)n4)ccc3C2)CC1	0
4.499999953	CHEMBL3925977	O=C(O)c1ccc2cccnc2c1N1CCN(CCc2ccc(OCCCN3CCCCCC3)cc2)CC1	0
6.0	CHEMBL3605117	CCOC(=O)CCCOc1ccc2ncc(F)c(CCC34CCC(NCc5ccc6c(n5)N=C(O)CO6)(CC3)CO4)c2n1	3
4.505845406	CHEMBL3314352	CN(C)Cc1ccc2c(c1)CCN(C(=O)c1cc3cc(Br)ncc3n1C)C2	1
4.522878745	CHEMBL4761586	Cn1c(O)nc2nc(-n3nc(Cc4ccccc4F)c4ccccc43)nc(N)c21	1
6.096910013	CHEMBL1288675	N#Cc1ccc(CNC(=O)N(c2cccc(F)c2)C2CCN(CCC3(c4cccc(F)c4)CCN(C(=O)c4ccc(F)cc4O)CC3)CC2)cc1	3
5.899629455	CHEMBL522843	CC(C)(C)OCCN1CCC(CNC(=O)c2cc(Cl)cc(Cl)c2)CC1	2
4.397940009	CHEMBL1079263	O=C(c1cccc(Cl)c1Cl)N(C1=CCOC=C1)C1CCNC1	0
5.130181792	CHEMBL4780715	FC(F)Oc1ccc(-c2nnc3cncc(OCCc4ccccc4)n23)cc1	2
4.522878745	CHEMBL4570378	CCN=C1NC2C(OC(COC)C(O)C2O)S1	1
4.322393047	CHEMBL3596511	COc1ccccc1N1CCN(Cc2nc3c4cccc(OC)c4[nH]c(=N)n3n2)C(C)C1	0
4.522878745	CHEMBL2043011	Cc1cccnc1CN1CCC2(CC1)C(=O)N(c1ccc(-c3ccc(C(=O)O)cc3)cc1)C(=O)N2c1cc(O)ncn1	1
5.0	CHEMBL4870406	O=C(Nc1ccc(OCCCCc2ccccc2)cc1)N(Cc1ccccc1)S(=O)(=O)c1ccc(Cl)cc1	2
5.180456064	CHEMBL4075906	Cc1cc(N2CCC3(CCN(CC(O)c4ccc5c(c4C)COC5=O)CC3)C2=O)sn1	2
5.899998417	CHEMBL1079837	COc1ccc(C23CC2CN(CCCSc2nnc(-c4ocnc4C)n2C)C3)cc1	2
7.173925197	CHEMBL4081080	N=C(CC(O)c1cc2c(F)cc(F)cc2c2cc(C(F)(F)F)ccc12)NN=Cc1ccc(F)cc1	3
4.22184875	CHEMBL3233185	CCS(=O)(=O)CC1CC(N(C)C(C)C)CCC1N1CCC(NC(=O)c2cccc(-c3ccccc3)c2)C1=O	0
5.769551079	CHEMBL551924	O=C(CC1CCN(Cc2ccn(-c3ccc(C(F)(F)F)cc3)c2)CC1)NC(c1ccncc1)c1ccc(Cl)cc1	2
4.954677021	CHEMBL3765708	O=C(NC1CCc2ccc(Oc3ccnc4c3CCC(O)=N4)cc2C1)c1cc(-c2cn[nH]c2)cc(C(F)(F)F)c1	1
4.91721463	CHEMBL4288408	CN(CC=CC=Cc1ccc(C(F)(F)F)cc1)Cc1ccc2c(c1)OCCO2	1
6.602059991	CHEMBL4437876	Cn1c(N2CCC3(CCCC3N)CC2)nc2n[nH]c(-c3cccc(Cl)c3Cl)c2c1=O	3
5.568636236	CHEMBL2012837	CCC(NCCCCC(Oc1cc(C)c(F)c(C)c1)C(=O)NO)c1ccc(F)cc1	2
5.0	CHEMBL4576165	CCOc1ccc2cc(-c3nn(CC4CCN(C)CC4)c4ncnc(N)c34)ccc2n1	2
6.299997603	CHEMBL1081685	Cc1ccc2c(-c3nnc(SCCCN4CC5CC5(c5ccc(C(F)(F)F)cc5)C4)n3C)cccc2n1	3
5.318758763	CHEMBL3422243	CC1SC(=N)NC2(c3ccc(F)cc3F)COC(c3cnn(C)c3)CC12	2
4.744727495	CHEMBL1950490	Cn1c2c(c3cc(C(=O)N4CCCCC4)ccc31)CN(C1CCOCC1)CC2	1
5.13667714	CHEMBL2059306	O=C1CCc2ccccc2N1CCCN1CCC(n2c(O)nc3ccccc32)CC1	2
7.321481621	CHEMBL216680	CC(=O)Nc1ccc(CN2CCC(NC(=O)c3cc(=O)c4ccc(F)cc4o3)CC2)cc1	3
7.161150909	CHEMBL4068450	CN1CCc2c(sc3c2c2ncnn2c(=O)n3Cc2ccc(Cl)cc2)C1	3
4.886056648	CHEMBL2326483	N=c1[nH]c2cc3c(cc2s1)CCN(Cc1ccccn1)CC3	1
4.22184875	CHEMBL3425926	O=c1ccc2ncc(F)c3c2n1CC3(O)CC12CCC(NCc3ccc4c(n3)NCCN4)(CC1)CO2	0
6.15490196	CHEMBL4645821	Cc1cc(N2CC3CCC(C2)C3N=c2nc3n([nH]2)CCCN3c2cc(F)cc(F)c2)ncn1	3
4.876148359	CHEMBL4554862	CCOc1cc(C(O)(CCN(C)C)C(c2cc3cc(Br)ccc3nc2OC)c2cccc3c2OCCO3)cc(OCC)n1	1
7.408935393	CHEMBL3086035	O=C(NC(c1ccc(Cl)cc1)c1ccc(Cl)cc1)C1CCC(N2CCOCC2)CC1c1ccc(Br)cc1	3
4.657577319	CHEMBL2040896	Cc1cccnc1CN1CCC2(CC1)C(=O)N(c1ccc(-c3ccno3)cc1)C(=O)N2c1cc(O)ncn1	1
5.318758763	CHEMBL4862755	O=C(NCC1C2CC(n3cnc4cc(F)c(F)cc43)CC12)c1ccc(Cl)cc1	2
4.375717904	CHEMBL3128043	Cc1nc(N=c2[nH][nH]c3c2CN(C(=O)NC(CN(C)C)c2ccccc2)C3(C)C)c2sccc2n1	0
5.300000202	CHEMBL1258034	Cn1c(SCCCN2CCC3CC3(c3ccc(C(F)(F)F)cc3)CC2)nnc1-c1ccnnc1	2
5.0	CHEMBL3262028	COCCn1cc(-c2c(C)nc3c(N4CCOCC4)nccn23)cn1	2
6.031517051	CHEMBL2036754	O=C(Nc1ccc(Cl)c(Cl)c1)N1CCN(CC2CCCN(CC3CC3)C2)CC1	3
4.958607315	CHEMBL2409309	CCOc1cc2[nH]cc(C(N)=O)c(=Nc3ccc(F)cc3F)c2cc1C1CCN(C)CC1	1
4.522878745	CHEMBL2029421	O=C(NCC(=O)N1CCC(NC2CCC(O)(c3ccc(-c4cnccn4)cn3)CC2)C1)c1cccc(C(F)(F)F)c1	1
4.22184875	CHEMBL3425802	CCc1cc2c(nc1CNC13CCC(CC4(O)Cn5c(=O)ccc6ncc(F)c4c65)(CC1)OC3)N=C(O)CO2	0
4.522878745	CHEMBL1802829	CN(C)S(=O)(=O)Nc1ccc2ccc3ncc(-c4cnn(C)c4)cc3c(=O)c2c1	1
4.197910742	CHEMBL3417767	COc1ccc(C(=O)Oc2ccc(S(=O)(=O)C3(C(=O)NO)CCC4(CCNCC4)C3)cc2)cc1	0
5.0	CHEMBL4290066	C=CC(=O)NC1CCN(c2ccc(C(N)=O)c(Nc3ccc(C(=O)NC(C)(C)C)cc3)n2)C1	2
4.48148606	CHEMBL3765355	O=C(NC1CCc2ccc(Oc3ccnc4c3CCC(O)=N4)cc2C1)c1cc(-c2cnc[nH]2)cc(C(F)(F)F)c1	0
6.599997654	CHEMBL395743	Cc1cc(-c2ccc3c(c2)CCN(CCCSc2nnc(-c4cccn4C)n2C)CC3)no1	3
5.638272164	CHEMBL4531643	NC(=O)c1c[nH]c2ccc(-c3cccnc3)cc2c1=NCC1CCOCC1	2
4.522878745	CHEMBL4874434	COc1ncc2cc1NS(=O)(=O)c1cccc(c1)C(=O)N1CCc3ccc(cc3C1)-c1ccnc3ccc-2cc13	1
5.899998417	CHEMBL562624	O=C1N(CCN2CCC(C(F)(F)F)CC2)CCN1c1cccc(Cl)c1	2
5.920818754	CHEMBL2010836	CN(C(=O)Cc1ccc(-n2cnnn2)cc1)C1CCN(Cc2ccc(C(F)(F)F)cc2)CC1	2
5.0	CHEMBL5090993	CCOCCN1CCN(C2(CN(C(=O)CC)c3cccc(C(F)(F)F)n3)CCOCC2)CC1	2
5.096910013	CHEMBL4076989	CC(C)CN(CCc1ccc(Cl)cc1)C1CCN(c2nc(=N)[nH][nH]2)CC1	2
4.585026652	CHEMBL3787261	COc1ccc(-c2nnc(C(=O)N3CC(Oc4ccc(CN5CCC(C)(O)C5)cc4)C3)o2)cc1	1
4.22184875	CHEMBL3425818	O=c1ccc2ncc(F)c3c2n1CC3(O)CC12CCC(NCc3cc4c(cn3)S(=O)(=O)CCO4)(CC1)CO2	0
4.906578315	CHEMBL2180033	CC1=NC(c2cccc(-c3cncc(Cl)c3)c2)(C2CC2)N=C1N	1
5.0	CHEMBL3237579	CCCc1nc(Nc2cc(=NCCN)[nH]nc2C(N)=O)ccc1OC	2
4.126057762	CHEMBL2325995	NC1(C(=O)NC(CCCN2CCOCC2)c2ccc(Cl)cc2)CCN(c2ncnc3[nH]ccc23)CC1	0
4.22184875	CHEMBL1090816	NC(c1ccccc1)C(O)(c1cccnc1)c1cccnc1	0
5.113509275	CHEMBL4087655	Cc1cccc(-c2cc3c(NC4CCC(C)(N)C4(C)C)c(C(N)=O)cnn3c2)c1	2
4.522878745	CHEMBL4518161	Cc1nn(-c2ccc(CN)cc2)c(C)c1-c1ccc(F)cc1	1
4.698970004	CHEMBL549509	CCCN(C(=O)c1ccccc1SC)C1CCNC1	1
5.13667714	CHEMBL1939747	CCOC(=O)Nc1ccc(C(c2ccc(C(=O)N(CC)CC)cc2)N2CCN(Cc3cscn3)CC2)cc1	2
4.823908741	CHEMBL521096	CCOc1cc2[nH]cc(C(N)=O)c(=Nc3ccc(C)cc3F)c2cc1N1CCN(C)CC1	1
3.698970004	CHEMBL3605558	CCn1c(C(C)NS(=O)(=O)c2ccc(C#N)nc2)nc2cnc(C3CC3)cc21	0
5.886056648	CHEMBL1824045	O=C1COc2ccc(-c3ccco3)cc2N1CCN1CCC(NCc2ccc3c(n2)N=C(O)CO3)CC1	2
5.899998417	CHEMBL3237571	CC(C)(C)c1cccc(Nc2cc(=NC3CCCCC3N)[nH]nc2C(N)=O)n1	2
4.795880017	CHEMBL4208124	Cn1cnc(-c2cnc(N)c(OC3CN(C(=O)Cc4ccc(OC(F)(F)F)cc4)CC3F)c2)c1	1
4.229147988	CHEMBL195378	CC(c1ccc(-c2cccc(-c3nn[nH]n3)c2)cc1)C(N)C(=O)N1CCC(F)C1	0
4.397940009	CHEMBL638	CC(c1ncncc1F)C(O)(Cn1cncn1)c1ccc(F)cc1F	0
6.060480747	CHEMBL435882	NC(CC(=O)N1CCCC1C(=O)NCc1ccc(C(F)(F)F)cc1)Cc1ccccc1F	3
5.4700002	CHEMBL11	CN(C)CCCN1c2ccccc2CCc2ccccc21	2
5.853871964	CHEMBL3234873	CC(C)(O)c1ccc(-c2cc(C(N)=O)c(Nc3cccc(CN4CCOCC4)n3)s2)cc1	2
5.0	CHEMBL4782656	CC(=O)N1CCN(CCOCc2cc(C)n(-c3ccc(Cl)c(Cl)c3)n2)CC1	2
5.0	CHEMBL3972653	CNC(=O)c1ccccc1N=c1[nH]c(Nc2ccc3c(c2OC)CCCC(N2CCN(CCO)CC2)C3)ncc1Cl	2
5.552841969	CHEMBL1084383	Cc1c(-c2ccc3cc(CCN4CCCC4C)ccc3n2)sc2ncnn12	2
5.366531544	CHEMBL2164361	CC(C)(Cc1ccccn1)N1C(=O)c2ccccc2C1C(=O)NCc1ccc(OC(F)(F)F)cc1	2
5.366531544	CHEMBL2147022	Cc1cc(C#N)ccc1-c1ccnc(NCc2[nH][nH]c3nc(=N)ccc2-3)c1	2
5.698970004	CHEMBL1951609	CC(C)=CCn1c(N2CCCNCC2)c(C#N)c2c1c(=O)n(Cc1nc(C)c3ccccc3n1)c(=O)n2C	2
5.400000186	CHEMBL1835067	Cc1cccc(N=c2[nH]c(NC3COCC3N)ncc2C(N)=O)c1	2
4.769551079	CHEMBL560669	NC1Cn2c(nc3ccc(F)cc32)CC1c1cc(F)c(F)cc1F	1
4.300000029	CHEMBL271073	Cc1nc2cc3c(cc2o1)CCN(CCCCSc1nnc(-c2ocnc2C)n1C)CC3	0
4.823908741	CHEMBL4170883	COCc1ccc(-c2cc3c(cc2F)ncc2c3n(C(C)C3CCOCC3)c(=O)n2C)cn1	1
3.850780887	CHEMBL3359265	Cc1nc2ccc(C(=O)N3CCC4(CC3)CC(=O)c3c(cnn3C(C)C)C4)cc2[nH]1	0
4.721246399	CHEMBL1684585	N=c1[nH]c(CC(=O)Nc2ccc(CC3CCC(C(O)c4ccccc4)N3)cc2)cs1	1
5.400000186	CHEMBL1835065	Cc1cccc(N=c2[nH]c(NC3CCOCC3N)ncc2C(N)=O)c1	2
5.107905397	CHEMBL2164389	O=C(NCc1ccc(OC(F)(F)F)cc1)C1c2ccccc2C(=O)N1CCc1ccccn1	2
6.0	CHEMBL4471357	Cc1cc(C)n(CC(=O)NC2CCN(c3c(F)cc4c(=O)c(C(=O)O)cn(C5CC5)c4c3Cl)C2)n1	3
4.48148606	CHEMBL3127689	O=C(N1CCCN(C2CCC2)CC1)N1CCC2(CCCN(S(=O)(=O)c3ccccc3)C2)C1	0
5.161150909	CHEMBL3907479	Cc1nc2ccc(-n3ncc(C(=O)c4cc5ccccc5[nH]4)c3N)cc2[nH]1	2
4.795880017	CHEMBL4091762	O=C(NCCN1CCCC1)c1cc(-c2ccc(CN3CCOCC3)cc2)nc2ccc(F)cc12	1
6.698970004	CHEMBL4796605	CC1OC2(CCN(CCc3ccccc3)CC2)CN(CCc2ccccc2)C1=O	3
4.0	CHEMBL3330817	COc1ccc(-n2cnc3c(-c4ccccc4F)csc3c2=O)cc1	0
4.22184875	CHEMBL1090795	CC(N1CCOCC1)C(O)(c1cccnc1)c1cccnc1	0
5.0	CHEMBL3758721	COc1cc(N)c(Cl)cc1C(=O)NC1CCN(CCn2cccc2)CC1OC	2
6.37675071	CHEMBL3787112	Nc1ncnc2c1c(-c1cccc(O)c1)cn2C1CC(CN2CCC2)C1	3
4.522878745	CHEMBL4850446	COc1ncc2cc1NS(=O)(=O)c1cccc(c1)/C(O)=N\CC1CCN(CC1)c1ncnc3ccc-2cc13	1
5.663540266	CHEMBL565073	O=C(CC1CCN(Cc2ccn(-c3ccc(C(F)(F)F)cc3)c2)CC1)NC(c1ccc(F)cc1)c1cccnc1	2
4.777283529	CHEMBL2180018	COc1cccc(-c2cccc(C3(C)N=C(C)C(N)=N3)c2)c1	1
5.721246399	CHEMBL4872039	CCC(NC(=O)c1ccc(Cl)cc1)C1C2CC(n3cnc4c(F)cc(F)cc43)CC21	2
5.080921908	CHEMBL2333627	CN1CCC(COCc2cc(C(F)(F)F)cc(N3CCC(C#N)C3)n2)(c2ccc(F)cc2)CC1	2
5.100000128	CHEMBL2069421	COc1ncc(-c2cccc3c2CC(NC(=O)c2ccc(OCC(F)(F)F)nc2)CO3)cn1	2
5.065501549	CHEMBL1782577	CCOC1COCCC1NC1CCC(C(=O)N2CCN(c3cc(C(F)(F)F)ccn3)CC2)(C(C)C)C1	2
5.954242944	CHEMBL572558	N#Cc1ccc(-c2cnc3nc(N4CCC(N5CCCCC5)CC4)sc3c2)cc1	2
6.725842151	CHEMBL1094029	O=C(Nc1ccccc1)N(c1ccc(Br)cc1)C1CCN(C2CCCC2)CC1	3
5.800000875	CHEMBL256481	Cc1ccc2c(-c3nnc(SCCCCN4CCc5cc6nc(C)oc6c(C)c5CC4)n3C)cccc2n1	2
5.958607315	CHEMBL237336	CC(c1ccc(-c2ccc(F)cc2)cc1)C(N)C(=O)N1CCC(F)C1	2
5.431798276	CHEMBL2016776	Cc1nc(N2CCC(N3CCCC3=O)CC2)nc2ccc(NC(=O)COc3ccc(OC(F)(F)F)cc3)cc12	2
4.0	CHEMBL4799530	COc1ncc(-c2nc(N3CCOCC3)c3ncn(CCCCCCC(=O)NO)c3n2)cn1	0
9.283996656	CHEMBL1257937	Cc1cccc(CN2C3CCC2CC(Oc2cccc(C(N)=O)c2)C3)c1	3
4.850780887	CHEMBL4097890	COc1ccc2ncc(F)c(C(O)CCC3CCN(C4CC(c5cc(F)cc(F)c5)C4)CC3C(=O)O)c2c1	1
8.707743929	CHEMBL3422971	COc1cc2nccc(CCC34CCC(NCc5ccc6c(n5)N=C(O)CO6)(CC3)CO4)c2nc1C#N	3
4.900000142	CHEMBL400612	N#Cc1ccc(C(=O)N2CCN(c3ccc(OCCCN4CCCCCC4)cc3)C(=O)C2)cc1	1
5.0	CHEMBL1668257	O=C(Nc1ccc(-c2nn[nH]n2)cc1F)C(C1CCCCC1)n1c(-c2ccc(Cl)cc2)nc2cc(F)c(F)cc21	2
4.619788758	CHEMBL3785621	COc1ccc2c(c1C)C(=O)N(Cc1ccccc1-c1ccccc1)C2C(=O)NC(C)(C)C	1
4.300000029	CHEMBL3769933	Cc1c2c(nn1-c1nnc(-c3ccc(OC(C)C)c(Cl)c3)s1)CCN(CCC(=O)O)C2	0
5.113509275	CHEMBL3582340	CCn1cc(C2(c3nn(C(C)C)c(=O)o3)NC(c3ncc(-c4ccc(F)cn4)[nH]3)Cc3c2[nH]c2ccccc32)cn1	2
4.522878745	CHEMBL4861646	O=S1(=O)CC2(OCCO2)c2cc3nccc(Nc4ccc5scnc5c4)c3cc21	1
4.200000031	CHEMBL2022738	COc1cc(NC(=O)c2ccccc2F)ccc1-c1n[nH]c(=NCCCCN2CCOCC2)o1	0
5.0	CHEMBL3221517	O=C(Nc1ccc(Cl)cn1)C(CN1CC(O)C1)Oc1ncnc2c1cnn2-c1ccccc1Cl	2
5.0	CHEMBL2165083	C#CCCCCCCCCCNC(=O)Oc1cccc(-n2ccc(C(N)=O)c2)c1	2
5.084072788	CHEMBL1084577	Fc1cccc(C(Cc2ccccc2OC(F)F)N2CCNCC2)c1	2
5.200000237	CHEMBL560715	CC(C)N1CCN(CCN2CCN(c3cccc(Cl)c3)C2=O)CC1	2
6.096910013	CHEMBL3604802	COc1ccc2ncc(F)c(CCC34CCC(NCc5ccc6c(n5)N(C)C(=O)CO6)(CC3)CO4)c2n1	3
5.301029996	CHEMBL1683444	CC(CC(CS(=O)(=O)N1CCC(OCc2ccc(Cl)cc2Cl)CC1)N(O)C=O)c1ncc(F)cn1	2
5.886056648	CHEMBL1951603	CC#CCn1c(N2CCCC(N)C2)c(C#N)c2c1c(=O)n(CC(=O)c1cccc(OC)c1)c(=O)n2C	2
5.26760624	CHEMBL4856417	CCC(NC(=O)c1ccc(Cl)cc1)C1C2CC(n3cnc4ccc(F)c(F)c43)CC21	2
5.22184875	CHEMBL4533113	Cn1c(N2CCC(C)(CN)CC2)nc(N)c(Sc2cccc(Cl)c2Cl)c1=O	2
4.48148606	CHEMBL3785257	CC(=O)OC(C(=O)N1N=CCC1C(=O)NCc1cc(Cl)ccc1-n1cnnn1)c1ccc(F)cc1	0
5.100000128	CHEMBL2022500	CC1CCC(C)N1CCCN=c1[nH]nc(-c2ccc(NC(=O)c3ccccc3F)cc2)o1	2
5.318758763	CHEMBL1088949	Cc1[nH]c2ccccc2c1CCN1Cc2ccc(C=CC(=O)NO)cc2C1	2
4.300000029	CHEMBL4856289	CCNC(=O)c1ccc(OCc2cccc(C)n2)c(-c2cn(C)nn2)c1	0
4.22184875	CHEMBL3289792	N=c1[nH]ccn1CC(O)c1ccc(Cl)cc1F	0
5.22184875	CHEMBL1085397	CC1CCCN1CCc1ccc2nc(-c3c(-c4ccccc4)nn(C)c3Cl)ccc2c1	2
7.522878745	CHEMBL4173370	COC(=O)c1ccc2c(c1)N=C(O)C2=C(Nc1ccc2c(c1)N(C(=O)CN1CC(C)OC(C)C1)CC2)c1ccccc1	3
4.700000069	CHEMBL3288029	Cc1csc(C(=O)NC2CCC(NC(=O)c3cc(F)cnc3Oc3cccc(-c4ccc(CN5CC(C)NC(C)C5)cc4CN4CCOCC4)c3)CC2)n1	1
5.205511953	CHEMBL1779005	COc1cc(F)ccc1-c1cccc(CNC2CCCC2)n1	2
6.0	CHEMBL1257215	Cc1ncoc1-c1nnc(SCCCN2C3CCC2CC(c2ccc(C(C)(C)C)cc2)C3)n1C	3
5.236572006	CHEMBL4097247	COCCC(=O)N1CCOC(c2nc(-c3ccc(C(=O)Nc4cc(C(F)(F)F)ccn4)cc3)c3c(N)nccn23)C1	2
4.522878745	CHEMBL1935426	O=S1(=O)CCC(COc2ccc3c(c2)CCC2(CCN(C4CCC4)CC2)O3)CC1	1
4.435333936	CHEMBL438992	CC(c1nc(-c2ccc(Cl)cc2Cl)no1)C(N)C(=O)N1CCCC1	0
5.119186408	CHEMBL2010843	CN(C(=O)Cc1ccc(-n2cnnn2)cc1)C1CCN(Cc2nc3c(s2)CCCC3)CC1	2
5.173925197	CHEMBL1951600	CC(C)=CCn1c(N2CCCC(N)C2)c(C#N)c2c1c(=O)n(Cc1nc(C)c3ccccc3n1)c(=O)n2C	2
5.0	CHEMBL1673059	NC(=O)C1CCN(c2c(Cl)cncc2Cl)CC1	2
4.920818754	CHEMBL4782227	Cc1cc(CN2CCN(C(=O)C=Cc3ccc(Cl)cc3Cn3nnc(C)n3)CC2)on1	1
4.638272164	CHEMBL3359262	CC(C)n1ncc2c1C(=O)CC1(CCN(C(=O)c3ccc4n[nH]cc4c3)CC1)C2	1
4.0	CHEMBL3819512	CN1CCC(S(=O)(=O)c2c(Cl)ccc(NC(=O)Nc3cccc(F)c3Cl)c2O)CC1	0
5.15490196	CHEMBL2010853	CN(C(=O)Cc1ccc(S(C)(=O)=O)cc1)C1CCN(Cc2nc3cc(F)ccc3s2)CC1F	2
4.522878745	CHEMBL4752570	COC(=O)N(C)c1c(N)nc(-n2nc(Cc3ccccc3F)c3ccccc32)[nH]c1=N	1
4.698970004	CHEMBL4556293	COCCN1CCOc2c1cnn1c(-c3ccc4cccc(NCC5CCNCC5)c4n3)nnc21	1
5.431798276	CHEMBL3754258	COc1ccc2ncc(F)c(C(=O)CC34CCC(NCc5ccc6c(n5)N=C(O)CO6)(CC3)CO4)c2n1	2
4.698970004	CHEMBL3580776	NC(CC(=O)N1CC(O)=Nc2ccccc2C1)C1CCc2cc(F)c(F)cc21	1
4.091514981	CHEMBL1916544	COc1ncc2ncc(=O)n(CCN3CCC(NCc4cc5c(cn4)OCCO5)CC3)c2n1	0
4.657577319	CHEMBL3787394	COc1ccc(-c2nnc(C(=O)N3CC(Oc4ccc(CN5CC6(COC6)C5)cc4)C3)o2)cc1	1
7.485452247	CHEMBL570593	CC(C)(Cc1ccc2ccccc2c1)NCC(O)COc1ccc(CCC(=O)O)cc1C#N	3
5.0	CHEMBL560584	O=C(NCCc1ccccn1)C1CCN(Cc2ccn(-c3ccc(C(F)(F)F)cc3)c2)CC1	2
4.600000075	CHEMBL480219	CC1CN(Cc2ccc(-n3ccnc3C(=O)N3CCC(Nc4cccc(F)c4)CC3)cc2)CC(C)N1	1
5.031517051	CHEMBL2164384	O=C(NCc1ccc(Br)cc1)C1c2ccccc2C(=O)N1CCc1ccccn1	2
5.522878745	CHEMBL1172999	CC(Oc1ccc(S(C)(=O)=O)cc1C(=O)N1CCN(c2ccc(C#N)cc2F)CC1)C(F)(F)F	2
5.327902142	CHEMBL4791571	CN1CCCC1COc1ccc(C(=C(CCCO)c2ccccc2)c2ccc(Br)cc2)cc1	2
5.180456064	CHEMBL3822858	COc1nn(C2CCN(C(C)=O)CC2)cc1Nc1ncc(Cl)c(-c2cnc3ccccn23)n1	2
6.099999035	CHEMBL562833	CC1(C)C2CCC13CCN(CCN1CCN(c4cccc(Cl)c4)C1=O)C3C2	3
5.431798276	CHEMBL3605138	NC1(COc2ccc3ncc(F)c(CCC45CCC(NCc6ccc7c(n6)N=C(O)CO7)(CC4)CO5)c3n2)CC1	2
4.48148606	CHEMBL3291423	Cc1cnc2c(C(=O)NCCO)cn(Cc3ncnc(N(C)C)c3C)c2c1	0
4.346787486	CHEMBL4282052	CCOc1cc(CN2CCC3(CC2)CC(=O)N(c2ccc(C(=O)O)cc2)C3)cc(OCC)c1-c1ccc(F)cc1	0
4.522878745	CHEMBL3958173	CCc1cc2c(cc1N1CCN(CC3(O)CCOCC3)CC1)C(C)(C)c1[nH]c3cc(C#N)ccc3c1C2=O	1
5.0	CHEMBL556487	O=C(NC1CC1c1ccccc1)N1CCC(c2nc(-c3ccncc3)no2)CC1	2
7.93930216	CHEMBL206081	COc1ccc2c(=O)cc(C(=O)NC3CCN(Cc4ccc5c(c4)OCO5)CC3)oc2c1	3
4.600000075	CHEMBL3221529	O=C(Nc1ccc(F)cn1)C(CN1CC(O)C1)Oc1ncnc2c1cnn2-c1c(F)cccc1Cl	1
5.327902142	CHEMBL2146882	CS(=O)(=O)c1cc(CCN2CCN(CCc3ccc4c(c3)COC4=O)CC2)ccc1C#N	2
5.585026652	CHEMBL2325983	NC1(C(=O)NC(c2ccc(Cl)cc2)C2CC2)CCN(c2ncnc3[nH]ccc23)CC1	2
4.494850022	CHEMBL2336318	COc1ccc(-c2ccc3c(N4CCOCC4C)nc(-n4ccnc4)nc3n2)cc1CO	0
4.602059991	CHEMBL4452711	O=C(N=c1cc[nH]cc1)c1cn(Cc2ccc(Cl)c(Cl)c2)c(=O)c2cnn(C3CCNCC3)c12	1
5.853871964	CHEMBL2158629	CCN(CC)CCSc1nc(-c2cc(OC)c(Cl)cc2Cl)c2c(C#N)c[nH]c2n1	2
4.48148606	CHEMBL4563459	Cc1cc(-c2ccc(C(=O)C3CCCCC3C(=O)Nc3cnn(C)c3C(=O)NOC(C)(C)C)cc2)n[nH]1	0
4.522878745	CHEMBL4865573	COC1(C(=O)N2Cc3cc(S(C)(=O)=O)ccc3C2C(=O)Nc2ccc(C(O)(C(F)(F)F)C(F)(F)F)cc2)CC1	1
8.37675071	CHEMBL3422963	COc1nc2c(CCC34CCC(NCc5ccc6c(n5)N=C(O)CO6)(CC3)CO4)ccnc2cc1Cl	3
4.301029996	CHEMBL4744041	Cc1cc(-c2ccnc(Nc3cnn(C)c3)n2)ccc1CNC(=O)N1CC(OC(C)C)C1	0
4.920818754	CHEMBL4091582	CC1(N)CCC(Nc2c(C(N)=O)cnn3cc(-c4ccc(C#N)cc4)cc23)C1(C)C	1
5.387216143	CHEMBL4466132	CCNC(=O)C1CCC2(C)CCC3c4ccc(OCCCN5CCCC5C)cc4CCC3C12	2
4.48148606	CHEMBL2029734	CN(CCCC(=O)NC1COC1)C(=O)c1ccc2c(c1)c1c(n2C)CCC(C2CCOCC2)C1	0
5.161150909	CHEMBL4279547	CCCCC(CCO)N=c1[nH]c(=N)[nH]c2c1CN(C(=O)c1cccs1)CC2	2
6.397940009	CHEMBL4086348	CC1(C(=O)N2CC(c3nc(-c4ccc(C(=O)Nc5cc(C(F)(F)F)ccn5)cc4)c4c(N)nccn34)C2)COC1	3
4.920818754	CHEMBL2333634	CC(C)Cc1cc(C(F)(F)F)cc(COCC2(c3ccc(F)cc3)CCN(C)CC2)n1	1
4.48148606	CHEMBL3127692	CC(C)S(=O)(=O)N1CCC2(CCN(C(=O)N3CCCN(C4CCC4)CC3)C2)CC1	0
5.0	CHEMBL4634438	COc1cc(C(O)(CCN(C)C)C(c2cccc(C)c2)c2cc3cc(Br)ccc3nc2OC)cc(OC(C)C)n1	2
5.356547324	CHEMBL2059322	O=C1COc2ccccc2N1CCCN1CCC(n2c(O)nc3ccc(F)cc32)CC1	2
4.853871964	CHEMBL4548927	COCc1ccc(-c2ccc3[nH]cc(C(N)=O)c(=NC(C)c4ccn(C)n4)c3c2)c(F)n1	1
6.308564848	CHEMBL299499	N=C(Nc1ccc(I)cc1)NC12CC3CC(CC(C3)C1)C2	3
4.273272791	CHEMBL3402185	O=c1ccc2ncc(Cl)c3c2n1CC3(O)CC12CCC(NCc3ccc4c(n3)N=C(O)CO4)(CC1)CO2	0
5.480000159	CHEMBL192	CCCc1nn(C)c2c(=O)[nH]c(-c3cc(S(=O)(=O)N4CCN(C)CC4)ccc3OCC)nc12	2
4.48148606	CHEMBL3127672	CC(C)N1CCN(C(=O)C2CC23CCN(C2CCOCC2)CC3)CC1	0
4.522878745	CHEMBL5085753	CCc1cccc(CC)c1N1CCn2cc(-c3[nH]c(=Nc4ccc(N5CCC(C(=O)N6CC7(CN(C)C7)C6)CC5)cc4OC)[nH]c4nccc3-4)cc2C1=O	1
4.017728767	CHEMBL3622105	Cc1c(C(O)CN2CCC3(CC2)CCN(c2ccc(C#N)cn2)C3)ccc2c1COC2=O	0
5.823908741	CHEMBL1809059	COc1cc(N2CC3CN(CCO)CC(C2)O3)ccc1Nc1ncc(Cl)c(-c2cnc3ccccn23)n1	2
4.522878745	CHEMBL3622203	CC(Oc1nc(-c2cnn(C(F)F)c2)cc2ncsc12)C1CN=C(O)O1	1
4.853871964	CHEMBL2035000	O=C(Nc1ccc(Cl)cc1)N1CCN(CC2CCCN(C3CC3)C2)CC1	1
4.124938737	CHEMBL1091879	CC(C)C(N1CCOCC1)C(O)(c1cccnc1)c1cccnc1	0
4.450996738	CHEMBL3582330	Cn1cc(C2(c3n[nH]c(=N)o3)NC(c3ncc(-c4ccc(F)cn4)[nH]3)Cc3c2[nH]c2ccccc32)cn1	0
6.036212173	CHEMBL2407171	CCOC(=O)N1CCC(CN2CCC3(CC2)OC(O)=Nc2ncccc23)CC1	3
4.958607315	CHEMBL4644729	CC(N=c1[nH]c2c(cnn2C(C)(C)C)c(=O)n1Cc1ccc(F)cc1)c1ccc(Cl)cc1	1
5.0	CHEMBL1762479	N#Cc1cc(F)c(Cl)cc1OC(CCN)c1ccccc1	2
5.0	CHEMBL2010848	CN(C(=O)Cc1ccc(-n2cnnn2)cc1)C1CCN(Cc2ccc(C(F)(F)F)cn2)CC1F	2
5.251811973	CHEMBL4455587	Fc1ccc(-c2nc(N3CCCC3)sc2-c2ccnc(Nc3ccc(N4CCNCC4)cc3)n2)cc1	2
5.173925197	CHEMBL437728	CN(C(=O)c1ccc(-c2ccc(F)cc2)cc1)C1CCc2cc(CN3CCN(C(N)=O)CC3)ccc2C1	2
4.474955193	CHEMBL2314056	O=C(N1CCc2ncc(C(F)(F)F)cc2C1)C12CCCC1CC(NC1CCCC1)C2	0
4.698970004	CHEMBL2386114	O=C(O)c1cccc(CN2C(=O)C(=C(c3ccccc3)c3ccc(Cl)cc3)c3ccccc32)c1	1
4.769551079	CHEMBL3822962	CCc1c(Nc2ncc(Cl)c(-c3cnn4ccccc34)n2)cnn1C1CCN(C(C)=O)CC1	1
5.0	CHEMBL2012838	CCC(NCCCCC(CC(OC)c1ccc(F)cc1)C(=O)NO)c1ccc(F)cc1	2
4.48148606	CHEMBL4091821	Cc1nnc2sc(C(=O)NCc3ccc(-c4cccnc4F)cc3)c(N)c2c1C	0
4.522878745	CHEMBL4212531	CC(C)(CO)n1cc(C(=O)c2cncc(NC(=O)Cc3ccc(Cl)cn3)c2)c2c[nH]c(=N)nc21	1
4.602059991	CHEMBL4581650	N=c1[nH]c2ccc(C(=O)NCc3ccc(C(=O)NCc4ccccc4)cc3)cc2s1	1
4.48148606	CHEMBL3291427	COc1cnc2c(C(=O)NCCO)cn(Cc3ncnc(OC)c3C)c2c1	0
4.48148606	CHEMBL473417	CS(=O)(=O)c1ccc(C(=O)Nc2ccc(Cl)c(-c3ccccn3)c2)c(Cl)c1	0
4.602059991	CHEMBL4581912	CC(O)(COc1ccccc1C(F)(F)F)C(=O)Nc1ccc(S(F)(F)(F)(F)F)cc1	1
4.48148606	CHEMBL3786440	COCCOCCNC(=O)C1c2cc(F)ccc2C(=O)N1CC(C)c1ccc(Cl)cc1	0
6.995678626	CHEMBL3774791	Cc1ccc(-c2cnc(C3Cc4c([nH]c5ccccc45)C(C4CCOCC4)N3)[nH]2)cc1	3
5.175223538	CHEMBL1819141	CCCN(CCc1c[nH]c2ccccc12)Cc1ccc(C=CC(=O)NO)cc1	2
5.853871964	CHEMBL3628220	CS(=O)(=O)c1ccc(-c2cnn3ccc(-c4cccc(S(=O)(=O)C5CC5)c4)cc23)cc1	2
4.0	CHEMBL4215407	Cc1cc(COc2ccc(S(=O)(=O)N(C)C3(C(=O)NO)CN(C(=O)C(C)C)C3)cc2)c2ccccc2n1	0
4.397940009	CHEMBL3398278	CC(C)N1Cc2cc(-c3cc(-c4ccc(Cl)nc4)no3)ccc2C1=O	0
4.900000142	CHEMBL4554389	Cc1nn(C)cc1NC(=O)C1CCCCC1C(=O)c1ccc(-c2cc[nH]n2)cc1	1
4.522878745	CHEMBL4859957	CNC(=O)c1cc(-n2ncc3cc(Nc4c(F)cccc4Cl)c(C)nc32)cs1	1
4.690369833	CHEMBL1084559	Cc1nc(C)c(-c2ccc3cc(CCN4CCCC4C)ccc3n2)s1	1
3.0	CHEMBL70	CN1CCC23c4c5ccc(O)c4OC2C(O)C=CC3C1C5	0
4.522878745	CHEMBL4536105	COc1ncc(-c2cc(OCCCCCCC(=O)NO)c3ncnc(C)c3c2)cc1F	1
4.48148606	CHEMBL1946619	CCN(CC)C(=O)c1ccc(C(=C2CCNCC2)c2ccccn2)cc1	0
5.657577319	CHEMBL4102858	COc1ccc(Cn2c(=O)n3ncnc3c3c4c(sc32)CN(CC2CCOCC2)CC4)cc1	2
5.0	CHEMBL4782133	CN(C)C(=O)c1ccc(Oc2nc(-c3c[nH]c(=N)s3)nc(N3CCOCC3)n2)cc1	2
6.0	CHEMBL4793302	CN(C)C(=O)c1ccc(Oc2nc(-c3ccc(=N)[nH]c3)nc(N3CCOCC3)n2)cc1	3
5.148741651	CHEMBL2041181	COc1cc(N2C(=O)N(c3ccc(-c4ccc(C(=O)O)cc4C)nc3)C(=O)C23CCN(Cc2ncccc2C)CC3)ncn1	2
4.200000031	CHEMBL3953018	N#Cc1ccc(N2CCN(CCc3ccc(OCCCN4CCCCCC4)cc3)CC2)c2ncccc12	0
4.677780705	CHEMBL3218888	COCCN1CCCC(Cn2c(-c3cccnc3C)nc3cn(-c4ccc(C#N)cc4)nc3c2=O)C1	1
4.300000029	CHEMBL4865767	CNC(=O)c1cc(C(=O)NC2CCC(O)CC2)c(C(C)c2ccccc2)o1	0
5.259637311	CHEMBL2333605	FC(F)(F)c1cc(COCC2(c3ccccc3)CCNCC2)nc(C2CC2)c1	2
4.48148606	CHEMBL2312922	COc1ccc(-c2ncccc2NP(=O)(c2ccccc2)c2ccccc2)cc1	0
5.744727495	CHEMBL214122	OC1=NCC(c2ccccc2)C12CCN(C1CCCCC1(O)c1ccc(F)cc1)CC2	2
4.900000142	CHEMBL2022730	O=C(Nc1ccc(-c2n[nH]c(=NCCCCN3CCCOCC3)o2)cc1)c1ccccc1F	1
4.494850022	CHEMBL3628128	N=C1/N=C(/O)C2CCCN2c2ccc(cc2)OCCCCCCNC/C(O)=N\c2c(Cl)cc(cc2Cl)CN1	0
4.48148606	CHEMBL2326485	N=c1[nH]c2cc3c(cc2s1)CCN(Cc1ccncc1)CC3	0
5.0	CHEMBL656	COc1ccc2c3c1OC1C(=O)CCC4(O)C(C2)N(C)CCC314	2
5.200000237	CHEMBL3237557	CCCc1cccc(Nc2cc(=NC3CCCCC3N)[nH]nc2C(N)=O)n1	2
4.769551079	CHEMBL1782377	COC1COCCC1N(C)C1CCC(C(=O)N2CCN(c3cc(C(F)(F)F)ccn3)CC2)(C(C)C)C1	1
4.392791683	CHEMBL4445189	O=C(CCCS(=O)(=O)c1ccccc1)Nc1nc(O)ncc1F	0
5.337242168	CHEMBL4210866	NC1CCC=C(c2ccc(F)cc2)C1CNc1cc(F)c(S(=O)(=O)Nc2cscn2)cc1Cl	2
6.367542708	CHEMBL2347420	CC(C)(C)NC(=O)c1c[nH]c2ncc(-c3nn(CCCS(C)(=O)=O)c4ccc(OC(F)F)cc34)nc12	3
5.617964937	CHEMBL4867978	Fc1ccc2c(C3CCN(CCCOc4ccc(CCN5CCOCC5)cc4)CC3)noc2c1	2
4.443697499	CHEMBL1089865	Cc1ccc(C(=O)NC2CC2)cc1-c1cc2cnn(-c3c(F)cccc3F)c2n(C)c1=O	0
4.602059991	CHEMBL4760924	COC(=O)c1cc(OCC(COS(=O)(=O)O)OS(=O)(=O)O)ccc1OCC(COS(=O)(=O)O)OS(=O)(=O)O	1
4.522878745	CHEMBL5084527	CNC(=O)c1c(-c2ccc(O)cc2F)oc2ccc(O)c(CN3CCC4(COC4)C3)c12	1
5.504455662	CHEMBL4524656	CC(C)Cc1cc(C(=O)NCC2C3CN(CCC(C)(C)C)CC23)nn1-c1ccccc1	2
5.27572413	CHEMBL2164047	O=C(NCc1ccc(OC(F)(F)F)cc1)C1c2ccccc2C(=O)N1CCc1ccc(F)cn1	2
5.096910013	CHEMBL4290873	Cc1c(CN2CCOCC2)cc(-c2ccc(C(C)C)cc2)n1C1CC1	2
4.522878745	CHEMBL4850101	COc1ncc2cc1NS(=O)(=O)c1cccc(c1)/C(O)=N\Cc1cncc(c1)-c1ccnc3ccc-2cc13	1
5.0	CHEMBL4584911	NC(=O)c1cnc2c(F)cc(-c3cccnc3)cc2c1NC1CCOCC1	2
5.046965543	CHEMBL5091959	Oc1ccc2c(n1)CCC(NCCCN=c1c3c([nH]c4cc(Cl)ccc14)CCCC3)C2	2
5.251811973	CHEMBL583047	COc1ccc(C2CN(NS(C)(=O)=O)C(=O)N2CCc2ccc(OC(F)(F)F)cc2)cc1	2
4.200000031	CHEMBL3221527	N#Cc1cccc(Cl)c1-n1ncc2c(OC(COCCO)C(=O)Nc3ccc(F)cn3)ncnc21	0
5.0	CHEMBL2078877	CCOc1ccc2cc(-c3nn(CC4CCN(C(C)=O)CC4)c4ncnc(N)c34)ccc2c1	2
4.872895202	CHEMBL2058833	CC1(C)c2nc(-c3ccc(F)cc3)c(Nc3ccc(F)cc3)n2CCN1C(=O)CN	1
5.075720714	CHEMBL2164219	COCC(=O)N(Cc1ccsc1)C1CCN(C(C)CCNC(=O)c2c(C)cc(Cl)nc2C)CC1	2
4.721246399	CHEMBL4077033	COCc1cnc(N2CCC(C3CC3CCOc3ccc(CC(=O)N4CCC4)c(F)c3)CC2)nc1	1
5.100000128	CHEMBL3237580	CC(C)c1[nH]c(=Nc2cc(=NC3CCOCC3N)[nH]nc2C(N)=O)ccc1F	2
4.474955193	CHEMBL215023	COc1ccc2c(=O)n(CC(O)CO)c(C#N)c(-c3cccc(F)c3)c2c1	0
3.043663457	CHEMBL4579589	O=C(CCNC(=O)c1cccc([N+](=O)[O-])c1)NC1CCOC1=O	0
5.499999679	CHEMBL1836170	CC(C)Oc1ncc(-c2nc(-c3ccc4c(c3)CCNCC4)no2)cc1C#N	2
4.638272164	CHEMBL2333641	CN1CCC(COCc2cc(C(F)(F)F)cc(Cl)n2)(c2ccc(Cl)cc2)CC1	1
4.366834646	CHEMBL2440384	Cc1ccc(S(=O)(=O)NN=Cc2cn(CC(=O)Nc3ccc(F)cc3F)c3ccccc23)cc1	0
5.100000128	CHEMBL2022499	O=C(Nc1ccc(-c2n[nH]c(=NCCCN3CCCC3)o2)cc1)c1ccccc1F	2
5.124938737	CHEMBL1083999	CN(C)CCCCc1ccc(C(C)(C)C)cc1	2
4.0	CHEMBL231294	NC1CN(c2ccn3cnnc3n2)CCC1c1cc(F)c(F)cc1F	0
4.900000142	CHEMBL257901	Cc1ccc2c(-c3nnc(SCCN4CCc5cc6nc(C)oc6c(C)c5CC4)n3C)cccc2n1	1
4.832682665	CHEMBL4791586	OC1=NCCC12CCN(c1c(Cl)cncc1-c1cc3ccccc3s1)CC2	1
5.100000128	CHEMBL2147222	COc1ncc(-c2cccc(F)c2CCNC(=O)c2ccc(OCCC(F)(F)F)nc2)cn1	2
4.602059991	CHEMBL4545398	COC(=O)C1CCN(C(=O)c2ccc3[nH]c(=N)sc3c2)CC1	1
5.400116928	CHEMBL3416051	C=C(F)COc1ccc(Cl)cc1C1CC1CN	2
5.958607315	CHEMBL4756254	Cc1ccc2c(c1)N=C(C1=CC(C)N(C)CC1)c1cc(Cl)ccc1N2	2
6.630784143	CHEMBL455423	COc1ccc(CN(C)C)c(Oc2ccc(Cl)c(Cl)c2)c1	3
5.431798276	CHEMBL4635883	CC(C)c1cc(N=c2[nH]c(N3CCCC(N)C3)ncc2C(N)=O)cc(C(C)C)n1	2
5.455931956	CHEMBL4244935	Cc1nnc(C(C)C)n1C1CC2CCC(C1)N2CCC(NC(=O)C1CCC(F)(F)CC1)c1cccs1	2
4.510000061	CHEMBL579072	CC1(C)Oc2c(CN3CCC4(CC3)CCN(C(=O)c3ccc(N)cn3)CC4)cccc2C1(F)F	1
4.406824737	CHEMBL3596589	CCn1cc(N2CCN(Cc3nc4c5cccc(OC)c5[nH]c(=N)n4n3)C(C)C2)cn1	0
5.585026652	CHEMBL4855455	Cn1cc(-c2nc3c(-c4ccc(CN5CCc6cc(C(C)(C)C)ccc6C5=O)c(F)c4)ccnc3[nH]2)cn1	2
4.619788758	CHEMBL3422010	Cc1nc(-c2nnc3n2CCN(C(=O)c2ccc(-c4cccs4)cc2)C3C)cs1	1
4.795880017	CHEMBL216168	COc1ccc2c(=O)n(CC(O)CO)c(C#N)c(-c3cccc(C(F)(F)F)c3)c2c1	1
4.970000124	CHEMBL2346968	Fc1ccc(CN2CCN(c3ccc4nnc(C(F)(F)F)n4n3)CC2)cc1	1
4.48148606	CHEMBL2312923	O=P(Nc1cc(F)ccc1-n1cccn1)(c1ccccc1)c1ccccc1	0
4.602059991	CHEMBL2151324	CC(C)Oc1cc(N=c2[nH]c3c(cc2F)ncn3C(CO)c2ccc(F)cn2)[nH]n1	1
4.48148606	CHEMBL3291063	Cn1ncc(C(=O)N2C3CCC2CC(N=c2[nH][nH]c4ccc(F)cc24)C3)c1Cl	0
5.0	CHEMBL5091094	CCC(=O)N(CC1(N2CCN(CCCOC)CC2)CCOCC1)c1cccc(C(F)(F)F)n1	2
4.200659451	CHEMBL1289179	CC(C)S(=O)(=O)NC1CN(C)CC1c1ccc(-c2cccs2)cc1	0
4.455931956	CHEMBL4208638	CC(C)(CO)Oc1ccc(C(N)=O)c(OC2CCN(C(=O)Cc3ccc(OC(F)(F)F)cc3)CC2F)c1	0
4.300000029	CHEMBL4468357	Cc1cc(C)n(-c2cccc(C(CC(=O)[O-])C[N+]3(C)CCC(CCc4ccc5c(n4)NCCC5)C3)c2)n1	0
4.721246399	CHEMBL1916542	COc1ccc2ncc(=O)n(CCN3CCC(NCc4cc5c(cn4)OCCO5)CC3)c2c1	1
6.237321436	CHEMBL55835	O=C(O)Cc1ccc(-n2cc(C3CCN(CCN4CCN=C4O)CC3)c3cc(Cl)ccc32)cc1	3
4.300000029	CHEMBL1289610	Cc1ncccc1N1CC2(CCC(c3nc4ccc(OC(F)(F)F)cc4[nH]3)CC2)OC1=O	0
4.300000029	CHEMBL4463635	CC1(c2ccc(N3CCOC3=O)cc2)N=C(O)N(CC(=O)c2ccc(F)cc2F)C1=O	0
6.301029996	CHEMBL4098533	Cc1cc(CN=c2[nH]c(=N)[nH]c3ccn(Cc4cc(Cl)ccn4)c23)no1	3
5.581698709	CHEMBL4170683	FCCC1Cc2ccccc2C2(CCC(N3CCN(C4CCCCC4)CC3)CC2)O1	2
6.399996913	CHEMBL3604734	Cc1cc(NCc2c(F)cccc2C(F)(F)F)c2cccc(C(N)=O)c2n1	3
5.599999383	CHEMBL1081587	Cc1ncoc1-c1nnc(SCCCN2CC3CC3(c3ccc(F)c(C(F)(F)F)c3)C2)n1C	2
5.22184875	CHEMBL550242	O=C(NC1CCc2ccccc2C1)N1CCC(c2nc(-c3ccccn3)no2)CC1	2
4.987162775	CHEMBL4793030	CC(C)N1CC=C(c2ccc(C(=C(CCCO)c3ccccc3)c3cccc(O)c3)cc2)CC1	1
4.300000029	CHEMBL256650	Cc1ccc2c(-c3nnc(SCCN4CCc5cc6nc(C)oc6cc5CC4)n3C)cccc2n1	0
5.13667714	CHEMBL3931791	CN(CCC1CCN(C(=O)OCc2cc(Cl)cc(Cl)c2)CC1)C(=O)c1cnc(O)o1	2
4.552841969	CHEMBL1083406	CC1CCCN1CCc1ccc2nc(-c3ccncc3)ccc2c1	1
4.698970004	CHEMBL4797208	COc1ccc2ncc(F)c(CCC3(O)COC4C(NCc5ccc6c(c5)OCCO6)COC43)c2n1	1
4.700000069	CHEMBL2022498	O=C(Nc1ccc(-c2n[nH]c(=NCCCN3CCCOCC3)o2)cc1)c1ccccc1F	1
4.954677021	CHEMBL1800769	Cc1ccc(Nc2c(-c3ccc(F)cc3)nc3n2CCN(C(=O)CN)C3)cc1	1
5.0	CHEMBL3939330	O=C(Cc1ccc(-n2cnnn2)nc1)N1CCN2CC(c3ccc4nonc4c3)OCC2C1	2
4.045757491	CHEMBL245545	CC(=O)N(C)C1CCC(C(C)C(N)C(=O)N2CCC(F)C2)CC1	0
5.899998417	CHEMBL242603	Cc1ccc2c(-c3nnc(SCCC(C)N4CCc5ccc(-c6cc(C)nn6C)cc5CC4)n3C)cccc2n1	2
5.499999679	CHEMBL1223600	CC(C)c1ccc(CS(=O)(=O)c2ccc(C34CNCC3C4)cc2)cc1	2
4.522878745	CHEMBL2434978	O=C(O)c1ccc(Sc2ccc(CN3CCC(N4C(=O)N(C5CCOCC5)CC4c4ccccc4)CC3)cn2)cc1	1
4.522878745	CHEMBL3938841	CC(C)(O)C1CCC(N=c2ccc3ncc(-c4cccc(Cl)c4)n3[nH]2)CC1	1
4.744727495	CHEMBL1939742	CCN(C)C(=O)c1ccc(C(c2cccc(NC(=O)C3CC3)c2)N2CCN(Cc3nc(C)cs3)CC2)cc1	1
5.346787486	CHEMBL4789005	CC1OC2(CCN(CCc3ccccc3)CC2)CN(C2CC2)C1=O	2
4.800000053	CHEMBL3237576	COc1ccc(=Nc2cc(=NC3CCOCC3N)[nH]nc2C(N)=O)[nH]c1C(C)C	1
4.397940009	CHEMBL1083274	Cc1nc(C)c(-c2ccc3cc(CCN4CCCC4C)ccc3n2)o1	0
4.083019953	CHEMBL3342693	Cc1nc(NC(=O)c2cc(CNC(=O)C(C)C)cnc2C(F)F)[nH]c1-c1ccc(C(F)(F)F)cc1	0
5.180456064	CHEMBL2326480	COc1cccc(CN2CCc3cc4[nH]c(=N)sc4cc3CC2)c1	2
4.795880017	CHEMBL3601397	COc1cc2c(cc1OC(C)C)C(c1ccc(Cl)cc1)N(c1ccc(N(C)CC3CCC(N4CCN=C(O)C4)CC3)cc1)C(=O)C2	1
5.300000202	CHEMBL540241	CC(C)c1cccc(N2CCN(CCN3Cc4ccccc4C3)C2=O)c1	2
5.13076828	CHEMBL1683351	N#Cc1ccc(N2CCN(Cc3cc(C(=O)O)c(=O)n4ccccc34)CC2)cc1	2
5.0	CHEMBL4591429	CCOc1ccc2cc(-c3nn(CC(C)C)c4ncnc(N)c34)ccc2c1	2
4.600000075	CHEMBL1835070	Cc1ccc(Nc2nc(NC3CCCCC3N)ncc2C(N)=O)cc1	1
4.0	CHEMBL2325730	NC(=O)C(NC(=O)C1(N)CCN(c2ncnc3[nH]ccc23)CC1)c1ccc(Cl)cc1	0
4.0	CHEMBL4071093	COc1cccc(C=CC(=O)c2cc(OC)c(OC)cc2O)c1	0
4.0	CHEMBL4438583	Cc1c(C(O)CN2CCN(C(=O)Cc3ccc(-n4cnnn4)cc3)CC2)ccc2c1COC2=O	0
5.070581074	CHEMBL3416021	NC(=O)c1ccc(=NC2CCCCC2N)[nH]c1Nc1cccc(-n2nccn2)c1	2
4.522878745	CHEMBL249093	O=C(NCC1CCC(CCOc2ccccc2)CC1)c1cn[nH]c1	1
4.096910013	CHEMBL1091980	Cc1ccc(OC(=O)N(CC(=O)O)Cc2cccc(OCc3nc(-c4ccccc4Cl)oc3C)c2)cc1	0
4.499999953	CHEMBL2147217	Cc1ncc(-c2ccccc2CCNC(=O)c2ccc(OCCOCC(F)(F)F)nc2)cn1	0
6.494850022	CHEMBL4757477	CCOc1cc(C(=O)N2CCC(N3CCCC3)CC2)ccc1Nc1cc2c(cn1)N(C)C(=O)c1ccccc1N2C	3
5.552841969	CHEMBL1836040	Cc1nc2ccccc2n1-c1ccc(C(=O)N(C)C2CCN(C3CCCCC3)C2)cc1	2
4.397940009	CHEMBL1084582	CC1CCCN1CCc1ccc2nc(-c3cn[nH]c3)ccc2c1	0
5.602059991	CHEMBL4286715	Oc1cc(-c2cn[nH]c2)ccc1-c1ccc(N2CC3CNCC3C2)nn1	2
4.387216143	CHEMBL4466809	CC(C)(C)c1ccc2nc(C(C)(C)N)[nH]c2c1	0
4.096910013	CHEMBL442078	CC1CN(C(=O)c2ccccc2)CCN1C(=O)C(=O)c1c[nH]c2ncccc12	0
6.099999035	CHEMBL1079640	Cc1ccc(-c2nnc(SCCCN3CC4CC4(c4ccc(C(F)(F)F)cc4)C3)n2C)cn1	3
4.552841969	CHEMBL1939741	CCN(C)C(=O)c1ccc(C(c2cccc(NC(=O)C3CCC3)c2)N2CCN(Cc3cccnc3)CC2)cc1	1
5.241088108	CHEMBL601873	CC(C)OC(=O)C1=CN(C(=O)c2ccc(OCCCN3CCOCC3)cc2)CC(C)(C)c2c1[nH]c1ccccc21	2
5.15490196	CHEMBL4288964	CCCCc1nc(C(C)C)c(CC(=S)N2CCCC2)c(=O)n1Cc1ccc(-c2ccccc2-c2nc(=O)o[nH]2)cc1	2
4.958607315	CHEMBL2380446	COc1cccc(-c2cccc(C3(C)NC(=N)CCS3)c2)c1	1
5.251037139	CHEMBL262341	O=C1N=CC=C2N=C(c3ccc(CN4CCC(c5nc(-c6ccccn6)n[nH]5)CC4)cc3)C(c3ccccc3)=CC12	2
5.385102784	CHEMBL1077638	CC(C)CN(C(=O)c1cccc(C(F)(F)F)c1Cl)C1CCNC1	2
4.619788758	CHEMBL1822446	CCNC1(CNC(=O)N2CCC(c3nc(-c4ccc5ccccc5n4)no3)CC2)CCCC1	1
4.200000031	CHEMBL3896541	O=C(O)c1ccnc2c(N3CCN(CCc4ccc(OCCCN5CCCCCC5)cc4)CC3)cccc12	0
5.619788758	CHEMBL4852181	CCS(=O)(=O)c1ccc(C(Cn2cccn2)C(=O)Nc2ccc(C(O)(C(F)(F)F)C(F)(F)F)cc2)cc1	2
5.124938737	CHEMBL4876263	COc1cc(F)cc(-c2cncc(-c3nc4ccc(F)cc4[nH]3)c2N2CCC(N)CC2)c1	2
4.579999999	CHEMBL1797387	Cc1onc(-c2c(Cl)cccc2Cl)c1NC(=O)OCc1c(F)cccc1Cl	1
4.815308569	CHEMBL1093051	O=C(C=Cc1ccc(CN2CCCC(c3c[nH]c4ccccc34)C2)c(F)c1)NO	1
6.677780705	CHEMBL4280531	CCOc1cc(CN2CCC3(CC2)CCN(S(=O)(=O)c2cccnc2)CC3)cc(OCC)c1-c1ccc(F)cc1	3
6.500312917	CHEMBL1801188	Cc1nnc(N2CCC(F)C2)c2nn(-c3ccc(OCC(F)(F)F)cc3)c(C)c12	3
4.301029996	CHEMBL4203293	COc1cc(NC(C(=O)c2c[nH]c3ccccc23)c2ccccc2)cc(OCCO)c1	0
5.161150909	CHEMBL5082225	O=C(c1c(-c2ccc(O)cc2)oc2ccc(O)c(CN3CCC4(COC4)C3)c12)N1CCC1	2
4.301029996	CHEMBL4636208	CC(C)C(NC(=O)c1cc(C(F)(F)F)ccc1F)C(=O)N1CCC2(CC1)C(=O)N(C)C(=O)N2c1ccc2[nH]ncc2c1	0
6.299997603	CHEMBL3604735	Cc1cc(NCc2c(Cl)ccc(Cl)c2Cl)c2cccc(C(N)=O)c2n1	3
4.886056648	CHEMBL2029419	O=C(NCC(=O)N1CCC(NC2CCC(O)(c3ccc(-c4ccncc4)cn3)CC2)C1)c1cccc(C(F)(F)F)c1	1
5.431798276	CHEMBL3218649	COCCN1CCCC(Cn2c(-c3ccccc3C)nc3nc(-c4ccc(Cl)cc4)sc3c2=O)C1	2
4.283996656	CHEMBL2151322	CC(C)Oc1cc(-n2cnc3ccc(=NC(CO)c4ccc(F)cn4)[nH]c32)[nH]n1	0
5.22184875	CHEMBL520431	CCOc1cc2[nH]cc(C(N)=O)c(=Nc3ccc(F)cc3F)c2cc1N1CCCN(C)CC1	2
4.0	CHEMBL4640756	Cn1nccc1C1CCCCC1Oc1cc(F)c(S(=O)(=O)Nc2ccncn2)cc1F	0
4.552841969	CHEMBL2029568	O=C(C1CCN(c2cc(C(F)(F)F)ccn2)CC1)N1CCC(NC2CCC(O)(c3ccc(-c4ncccn4)cn3)CC2)C1	1
4.0	CHEMBL4632675	Cn1nccc1C1CCCC1Oc1cc(F)c(S(=O)(=O)N=c2nc[nH]s2)cc1F	0
4.853871964	CHEMBL4172761	COC1CC(n2c(=O)n(C)c3cnc4cc(F)c(-c5ccc(CS(C)(=O)=O)nc5)cc4c32)C1	1
4.522878745	CHEMBL4742781	CC(C)(CCO)n1nc(-c2ccc3nc(OC4CC4)ccc3c2)c(C(N)=O)c1N	1
4.397940009	CHEMBL573493	Nc1cnc(-c2cnc3nc(N4CCC(N5CCCCC5)CC4)sc3c2)cn1	0
4.494850022	CHEMBL2336319	COc1ccc(-c2ccc3c(N4CCOCC4C)nc(N4CCOCC4C)nc3n2)cc1C(C)O	0
5.638272164	CHEMBL2333623	FC(F)(F)c1cc(COCC2(c3ccccc3)CCNCC2)nc(N2CCCC2)c1	2
5.236572006	CHEMBL4087132	Cc1nc2n(c(=O)c1CCN1CCN(c3cccc4sccc34)CC1)CCCC2(F)F	2
4.522878745	CHEMBL4468000	NCc1cccc(-c2cccc(COc3ccccc3CC(=O)O)c2)c1	1
5.0	CHEMBL3758523	COc1cc(N)c(Cl)cc1C(=O)NC1CCN(CCCn2ncnn2)CC1OC	2
4.950781977	CHEMBL572153	COc1ccc(CCN2C(=O)N(NS(C)(=O)=O)CC2c2ccc(C)cc2)cc1	1
4.494850022	CHEMBL2030436	CS(=O)(=O)Cc1cc(N2CCOCC2)nc(-c2ccc3[nH]ccc3c2)n1	0
6.119186408	CHEMBL2012244	c1ccc(Cn2ccc3c(OC4CCN(Cc5cscn5)CC4)ncnc32)cc1	3
5.599999383	CHEMBL1835060	Cc1cccc(N=c2[nH]c(=NCC3CCCCN3)[nH]cc2C(N)=O)c1	2
4.22184875	CHEMBL4436908	Cn1cc(NC(=O)c2cccc(-c3ccc(C4CC4)nc3)n2)c(C(N)=O)n1	0
5.017728767	CHEMBL3582320	CCc1nc(C2(c3cnn(C)c3)NC(c3ncc(-c4ccc(F)cn4)[nH]3)Cc3c2[nH]c2ccccc32)no1	2
3.665546249	CHEMBL1086033	Cc1ccc2cc(CCN3CCCC3C)ccc2n1	0
4.690369833	CHEMBL1086561	Cc1nc(N2CCOCC2)sc1-c1ccc2cc(CCN3CCCC3C)ccc2n1	1
6.099999035	CHEMBL1224700	O=S(=O)(Nc1ccc(C23CNCC2C3)cc1)c1ccc(C(F)(F)F)cc1	3
4.721246399	CHEMBL4087545	O=C(c1cc(F)cc(Cl)c1)N1CCc2oc(-c3ccc(F)cn3)nc2C1	1
5.15490196	CHEMBL562722	COc1cccc2c1OC(c1ccc(OCCCN3CCCC3)cc1)C(C)S2(=O)=O	2
5.119186408	CHEMBL1782568	COC1COCCC1NC1CCC(C(=O)N2CCN(c3cncc(C(F)(F)F)n3)CC2)(C(C)C)C1	2
6.142667504	CHEMBL2041172	COc1cc(N2C(=O)N(c3ccc(-c4ccc5c[nH]nc5c4)cc3)C(=O)C23CCN(Cc2ncccc2C)CC3)ncn1	3
4.721246399	CHEMBL2041187	Cc1cccnc1CN1CCC2(CC1)C(=O)N(c1ccc(-c3ccc(C(=O)O)cc3)cc1)C(=O)N2c1ncccn1	1
5.0	CHEMBL3764238	CNCc1cc(C(=O)NC2CCc3ccc(Oc4ccnc5c4CCC(O)=N5)cc3C2)cc(C(F)(F)F)c1	2
5.742321425	CHEMBL550876	O=C(NC1CCN(Cc2ccn(-c3ccc(C(F)(F)F)cc3)c2)CC1)N1CCCC1c1ccc(F)cc1	2
5.0	CHEMBL4800326	CN(C)C(=O)Cn1c(=O)n(C)c2ncc(-c3cccc(C(F)(F)F)c3)cc21	2
5.700000504	CHEMBL243709	Cc1cc(-c2ccc3c(c2)CCN(CCCSc2nnc(-c4ccccc4)n2C)CC3)no1	2
4.754487332	CHEMBL3896006	Cc1c(C#N)cccc1C1CN2CCN(C(=O)Cc3ccc(-n4cnnn4)nc3)CC2CO1	1
6.799998135	CHEMBL2146813	O=c1c2ccncc2c(Cc2ccc(Cl)cc2)nn1CC1CCCN1CCCCc1ccc(OCCCN2CCCCCC2)cc1	3
4.499999953	CHEMBL3221488	Cc1ccc(NC(=O)C(COC(C)C)Oc2ncnc3c2cnn3-c2ccccc2Cl)nc1	0
5.0	CHEMBL4207171	Cc1cc(-n2cc3c(n2)CN(C(=O)c2cc(C#N)ccc2OC(C)C)C3)ccn1	2
5.0	CHEMBL4762800	CCN1CCC(NC(=O)c2cc(-c3ccc(F)cc3F)on2)C(C(=O)NC2(c3ncccn3)CC2)C1	2
5.568636236	CHEMBL4860033	Cc1c(N2CCC(C3(N)CC3)C2)c(F)cc2cc(C#N)c(=O)n(C3CC3)c12	2
4.602059991	CHEMBL4475811	N=c1[nH]c2ccc(SCc3ccccc3)cc2s1	1
5.0	CHEMBL3809641	Cc1noc(Cn2nc3ccc(-c4ccc(OC(F)(F)F)cc4)cn3c2=O)n1	2
4.823908741	CHEMBL4777423	COc1ccc2ncc(F)c(CCC3OCC(NCc4cc5c(cn4)OCCO5)CO3)c2n1	1
5.069635853	CHEMBL575693	CC(=O)Nc1ccc(-c2cc3sc(N4CCC(N5CCCCC5)CC4)nc3cn2)cn1	2
5.585026652	CHEMBL5075502	CCC(=O)N(CC1(N2CCN(Cc3ccccc3)CC2)CC1)c1ccccc1F	2
4.602059991	CHEMBL4577695	COC(=O)c1ccc(CSc2ccc3[nH]c(=N)sc3c2)cc1	1
5.341988603	CHEMBL52794	CC(O)c1cn(-c2ccc(F)cc2)c2ccc(Cl)cc12	2
4.431798276	CHEMBL3087669	Cc1cc(N2CCC(N3CCCC3C)C2)ccc1NC(=O)c1c(C)noc1C	0
4.522878745	CHEMBL1808625	Cc1[nH]c2ccccc2c1CC(=O)N1Cc2ccc(C=CC(=O)NO)cc2C1	1
4.516555352	CHEMBL1082723	CC1Cc2c([nH]c3cc(Cl)c(F)cc23)C2(N1)C(O)=Nc1ccc(Cl)cc12	1
5.22184875	CHEMBL4076823	CC1(N)CCC(Nc2c(C(N)=O)cnn3cc(-c4cccc(Cl)c4)cc23)C1(C)C	2
5.723538196	CHEMBL1779003	COc1cc(F)ccc1-c1cncc(CNC2CCCC2)c1	2
6.096910013	CHEMBL251241	CC(NC(=O)c1ccc(-c2ccc(Cl)cc2)o1)C(=O)N1CCN(CCCOc2ccc(C(=O)C3CC3)cc2)CC1	3
4.48148606	CHEMBL3786868	CC(C)(C)NC(=O)C1c2cc(C#N)ccc2C(=O)N1Cc1ccccc1-c1ccccc1	0
4.522878745	CHEMBL3601324	CCC(=O)NC1CCC(CN(C)c2ccc(N3C(=O)Cc4cc(OC)c(OC(C)CC)cc4C3c3ccc(Cl)cc3)cc2)CC1	1
4.88941029	CHEMBL3314362	Cc1cc2c(cc1CN(C)C)CCN(C(=O)c1cc3cc(Cl)ccc3n1C)C2	1
4.522878745	CHEMBL3769570	CCOc1ccc2cc(-c3nn(C(C)CCO)c(N)c3C(N)=O)cnc2c1	1
5.853871964	CHEMBL4558606	CCOc1ccc2cc(-c3nn(CC4CN(C)C4)c4ncnc(N)c34)ccc2c1	2
5.568636236	CHEMBL5069637	CNC(=O)c1c(-c2ccc(O)c(F)c2)oc2ccc(O)c(CN3CCC4(COC4)C3)c12	2
5.0	CHEMBL4635770	N=C1NC2(c3cc(NC(=O)c4cnc(OCF)cn4)ccc3F)CCOCC2CC1(F)F	2
5.899998417	CHEMBL270602	Cc1cnc(-c2nnc(SCCCN3CCc4ccc5oc(C(F)(F)F)nc5c4CC3)n2C)cn1	2
6.199998172	CHEMBL1079577	Cc1ccc2c(-c3nnc(SCCCN4CC5CC5(c5ccc(C#N)cc5)C4)n3C)cccc2n1	3
4.698970004	CHEMBL2164396	O=C(NCc1ccc(OCCC(F)(F)F)nc1)C1c2ccccc2C(=O)N1CCc1ccccn1	1
4.396855627	CHEMBL1085959	COc1ccccc1CC(c1ccccc1F)N1CCNCC1	0
4.522878745	CHEMBL4872630	COc1ncc2cc1NS(=O)(=O)c1cccc(c1)/C(O)=N\Cc1cncc(c1)-c1ncnc3ccc-2cc13	1
5.48148606	CHEMBL4647327	CCOc1cc(C(O)(CCN(C)C)C(c2cc3cc(Br)ccc3nc2OC)c2ccnc(OC)c2OC)cc(OC)n1	2
4.0	CHEMBL3290768	Cn1ncc(C(=O)N2CCC(Nc3cc(=O)[nH]c4cc(F)c(F)cc34)CC2)c1Cl	0
5.537602002	CHEMBL3218908	COc1cccc(-n2cc3nc(C)n(CC4CCCN(CC5CCCO5)C4)c(=O)c3n2)c1	2
5.199282922	CHEMBL2347419	CN(C)CCCn1nc(-c2cnc3[nH]cc(C(=O)NC(C)(C)CO)c3n2)c2cc(OC(F)F)ccc21	2
6.431798276	CHEMBL2041176	COc1cc(N2C(=O)N(c3ccc(-c4ccc(C#N)cc4)cc3)C(=O)C23CCN(Cc2ncccc2C)CC3)ncn1	3
4.522878745	CHEMBL4780722	Cc1nnn(Cc2cc(C(F)(F)F)ccc2C=CC(=O)N2CCC(c3noc(C)n3)CC2)n1	1
4.982966661	CHEMBL595944	Cc1occc1-c1nc(N)c(OCC(N)Cc2c[nH]c3ccccc23)cc1-c1cnc2[nH]nc(C)c2n1	1
5.026872146	CHEMBL1822443	CCN(CC)C1(CNC(=O)N2CCC(c3nc(-c4ccc5ccccc5n4)no3)CC2)CCCC1	2
6.397940009	CHEMBL3355639	CS(=O)(=O)c1ccc(-c2cnc3ccc(-c4cccc(S(=O)(=O)C5CC5)c4)nn23)cc1	3
5.045757491	CHEMBL2029566	O=C(C1CCN(c2cccc(C(F)(F)F)c2)CC1)N1CCC(NC2CCC(O)(c3ccc(-c4ncccn4)cn3)CC2)C1	2
4.522878745	CHEMBL2158561	COc1cc(Cl)c(-c2nc(SCC(=O)N(C)C)nc3[nH]cc(C#N)c23)cc1O	1
4.522878745	CHEMBL250443	Cc1cccc(NC(=O)c2ccc(-c3ccc(OC(F)(F)F)cc3)o2)c1	1
4.48148606	CHEMBL2069923	CN(Cc1nc(O)c2ccccc2n1)Cc1nnc(-c2ccccc2)o1	0
4.769551079	CHEMBL2031883	CNC(=O)c1ccc(-c2ccc3c(c2)CCN(CCN2CCCC2C)C3=O)cc1	1
5.795880017	CHEMBL1085396	Cc1onc(-c2ccc(Cl)cc2)c1-c1ccc2cc(CCN3CCCC3C)ccc2n1	2
6.508638306	CHEMBL3910823	CN1CCN(c2ncc(C(=O)Nc3ccc(OC(F)(F)F)cc3)cc2-c2cncnc2)CC1	3
4.800000053	CHEMBL1289819	O=C1OC2(CCC(c3nc4ccc(OC(F)(F)F)cc4[nH]3)CC2)CN1c1cccnc1F	1
5.148741651	CHEMBL2333620	CCC(CC)Nc1cc(C(F)(F)F)cc(COCC2(c3ccc(F)cc3)CCN(C)CC2)n1	2
5.0	CHEMBL3746457	O=C1c2cc(COc3ccccc3)nn2CCN1c1ccc(F)cn1	2
6.0	CHEMBL4546649	O=C(CCn1ccnc1)NC1CCN(c2c(F)cc3c(=O)c(C(=O)O)cn(C4CC4)c3c2Cl)C1	3
5.091514981	CHEMBL2041169	Cc1cccnc1CN1CCC2(CC1)C(=O)N(c1ccc(-c3ccc(-c4cc[nH]n4)cc3)cc1)C(=O)N2c1cc(O)ncn1	2
4.900000142	CHEMBL270239	Cc1ccc2c(-c3nnc(SCCC(C)N4CCc5cc6nc(C)oc6c(C)c5CC4)n3C)cccc2n1	1
5.0	CHEMBL4743610	CC(=O)N1CCN(CCOCc2ccn(-c3ccc(F)c(F)c3)n2)CC1	2
7.701146924	CHEMBL213761	O=C(NC1CCN(Cc2ccccc2)CC1)c1cc(=O)c2ccc(F)cc2o1	3
4.480000028	CHEMBL2164886	COc1cccc(-c2c(C(=O)N3CCCCC3CO)cc3ccccn23)c1	0
5.592513918	CHEMBL558260	CC1CCCN1CCc1ccc(-c2ccc(S(=O)(=O)NCC3CC3)cc2)cc1	2
4.568636236	CHEMBL2064645	CNC(=O)C12CC1C(n1cnc3c(NC)nc(C#Cc4ccc(F)c(F)c4)nc31)C(O)C2O	1
7.886056648	CHEMBL1257459	CC(c1ccnc(Cl)c1)N1C2CCC1CC(Oc1cccc(C(N)=O)c1)C2	3
5.493494968	CHEMBL455675	CNCc1cc(F)c(Cl)cc1Oc1ccc(Cl)c(Cl)c1	2
5.499999679	CHEMBL4644347	NC(=O)C1CCC(c2ccc(OCc3cccc(F)c3)cc2)N1	2
4.0	CHEMBL1170367	CCN(C(C)=O)c1ccc(OC)c2nc(NC(=O)c3ccnn3C)sc12	0
4.397940009	CHEMBL1822864	Cc1nc(C)c(-c2ccc3cc(CCN4CCCC4C)ccc3n2)cc1C(N)=O	0
4.920818754	CHEMBL3823962	CNC(=O)CN1CCC(n2nc(C)c(Nc3ncc(Cl)c(-c4cnn5ccccc45)n3)c2C)CC1	1
4.522878745	CHEMBL2409407	COc1cc2nnc(C(N)=O)c(Nc3ccc(C)cc3F)c2cc1N1CCN(CCO)CC1	1
5.124938737	CHEMBL552479	NC1Cn2c(nc3cc(C(F)(F)F)ccc32)CC1c1cc(F)c(F)cc1F	2
5.920818754	CHEMBL4084542	CC(NC(=O)c1c(CN2CCC(N3CCCCC3)CC2)c(-c2cccc(C(F)(F)F)c2)nc2ccccc12)c1ccccc1	2
5.259637311	CHEMBL4866908	CCS(=O)(=O)c1ccc(C(NC(=O)Cc2nccs2)C(=O)Nc2ccc(C(O)(C(F)(F)F)C(F)(F)F)cc2)nc1	2
4.346787486	CHEMBL4060768	O=C(c1cc(C2CCCN2c2cc(F)cc(F)c2)c2oc(N3CCOCC3)cc(=O)c2c1)N1CCOCC1	0
5.411168274	CHEMBL488912	CNCc1ccccc1Oc1ccc(Cl)c(Cl)c1	2
4.657577319	CHEMBL4518465	O=[N+]([O-])c1ccc2c(c1)ncn2Cc1ccc(O)c2ncccc12	1
5.0	CHEMBL4638896	COc1c(S(C)(=O)=O)ccc(OC(C)C(F)(F)F)c1C(=O)N1CC(c2ccc(C(F)(F)F)cn2)C1	2
5.675717545	CHEMBL453879	CNCc1ccc(Cl)cc1Oc1ccc(F)c(Cl)c1	2
5.440093375	CHEMBL3289442	CCOC(=O)N1CCC(C)(CN2CCC3(CC2)CN(S(C)(=O)=O)c2ncccc23)CC1	2
4.823908741	CHEMBL3787170	COc1ccc(-c2nnc(C(=O)N3CC(Oc4ccc(CN(C)C)c(F)c4)C3)o2)cc1	1
5.346787486	CHEMBL567252	CCCOCCn1c(=O)c(NCCNCCO)nc2cnc(-c3ccc(OC)nc3)cc21	2
4.924453039	CHEMBL4763213	N=c1[nH]ccc(Sc2cnc(N3CCC4(CCCC4N)CC3)cn2)c1Cl	1
6.690199554	CHEMBL573034	COc1cc(-c2cnc3nc(N4CCC(N5CCCCC5)CC4)sc3c2)ccn1	3
4.48148606	CHEMBL2333631	CN1CCC(COCc2cc(C(F)(F)F)cc(C#N)n2)(c2ccccc2)CC1	0
5.0	CHEMBL4159990	COc1nc2ccc(CC(C)=O)cc2cc1C(c1ccccc1)C(O)(CCN(C)C)c1cccc2ccccc12	2
6.26760624	CHEMBL486162	CC(=O)Nc1cc(-c2cccc(N3CCN(C)CC3)n2)nc(-n2nc(C)cc2C)n1	3
6.036212173	CHEMBL3237713	CC(O)CN(C)C1CCN(c2ccc(=Nc3ncc4c5ccncc5n(C5CCC(C)CC5)c4n3)[nH]n2)CC1	3
4.0	CHEMBL3417752	O=C(c1ccc(Oc2ccc(S(=O)(=O)C3(C(=O)NO)CCC4(CCNCC4)C3)cc2)cc1)N1CCCC1	0
4.598599459	CHEMBL1085591	CC1CCCN1CCc1ccc2nc(C3=NCCS3)ccc2c1	1
5.721246399	CHEMBL4745489	CC1C=C(C2=Nc3cc(Cl)ccc3Nc3ccc(OC(F)(F)F)cc32)CCN1C	2
5.0	CHEMBL4209849	CCS(=O)(=O)c1ccc(OC(C)C(F)(F)F)c(C(=O)N2Cc3cn(-c4ccccc4F)nc3C2)c1	2
4.522878745	CHEMBL3978111	CN1C(=O)N(c2cccc(C(F)(F)F)c2)C2=C(C(=O)CC2)C1c1ccc(C#N)cc1[S+](C)[O-]	1
6.557520231	CHEMBL1771093	Cc1cc(N2CCC(C3CCN(c4ncc(Cl)cn4)CC3)CC2)nc(C#N)n1	3
5.0	CHEMBL447328	c1ccc(-c2cc3c(ccn4cnnc34)nc2-c2ccc(CN3CCC(c4nc(-c5ccccn5)n[nH]4)CC3)cc2)cc1	2
4.48148606	CHEMBL3608742	NS(=O)(=O)c1ccc(Oc2cnc3ccc(=O)n(CCN4CCC(c5nc6ccc(Cl)cc6[nH]5)CC4)c3c2)cc1	0
4.700000069	CHEMBL1836214	CC(C)Oc1ccc(-c2nc(-c3ccc4c(c3)CCN(C(CO)CO)C4)no2)cc1C#N	1
5.866461092	CHEMBL1086513	CC1CCCN1CCc1ccc2nc(-c3cnc(-c4ccccc4)s3)ccc2c1	2
5.337242168	CHEMBL4872371	O=C(NCc1ccc2[nH]ccc2c1)N1CC(COc2ccc(C(F)(F)F)cc2)C1	2
5.66756154	CHEMBL1818835	COc1cc(-c2cn(Cc3csc4ccccc34)nn2)ccc1-n1cnc(C)c1	2
3.0	CHEMBL3598099	CC(OC(=O)N1CCC(OC2CCC(Oc3cnc(S(C)(=O)=O)cn3)CC2)CC1)C(F)(F)F	0
5.721246399	CHEMBL2147020	Cc1cc(C#N)ccc1-c1ccnc(NCc2[nH]nc3ncccc23)c1	2
5.327902142	CHEMBL4636056	CN1C(C)(C)CC(N=c2[nH]c3c(-c4ccc(C(=O)N5CC6CC5CO6)cc4)cnn3c(N)c2-c2ccccc2)CC1(C)C	2
5.800000875	CHEMBL560270	Cc1cccc(N2CCN(CCN(C)CC34CCC(CC3)C4(C)C)C2=O)c1	2
5.0	CHEMBL457931	NC(=O)c1cc2cc(C3(Cc4ccccc4)CCNC3)ccc2[nH]1	2
3.477555766	CHEMBL3425799	O=c1ccc2ncc(F)c3c2n1CC3(O)CC12CCC(NCc3nc4c(cc3F)OCC(O)=N4)(CC1)CO2	0
4.48148606	CHEMBL3127675	O=C(C1CC2(CCN(C3CCOCC3)CC2)C1)N1CCN(C2CCC2)CC1	0
5.853871964	CHEMBL3799529	CC(C)CS(=O)(=O)n1ccc2c(-c3ccc(C(F)(F)F)cc3)cc(N3CCNCC3)nc21	2
5.522878745	CHEMBL4517101	N#Cc1ccc(OC2CN(S(=O)(=O)c3ccc(Cl)cc3Cl)CC2(O)CN)cc1F	2
5.899629455	CHEMBL4543679	C[Si]1(C)CCN(Cc2cc(-c3ccc(C(F)(F)F)cc3)n(-c3ccc(F)cc3)n2)CC1	2
5.0	CHEMBL4521594	NS(=O)(=O)c1cc(NC(=O)Cc2ccccc2)ccc1Oc1cccc(Cl)c1	2
7.079981084	CHEMBL259243	O=C(c1ccc(Cl)cc1)N1CCC2(CCN(Cc3ccccc3Oc3ccccc3)CC2)CC1	3
4.779999976	CHEMBL584087	CC1(C)Oc2cccc(CN3CCC4(CC3)CCN(C(=O)c3cc[nH]c(=N)c3)CC4)c2O1	1
4.22184875	CHEMBL3605001	O=C(O)C(F)(F)CCOc1ccc2ncc(F)c(CCC34CCC(NCc5ccc6c(n5)N=C(O)CO6)(CC3)CO4)c2n1	0
4.886056648	CHEMBL4764126	COc1nc2ccccc2cc1-c1nnc(C(CCCCNC(=O)c2ccccc2SC)NC(=O)c2cncs2)o1	1
5.0	CHEMBL5083736	CCC(=O)N(CC1(N2CCN(Cc3ccccc3)CC2)CC1)c1ncccc1F	2
5.0	CHEMBL2147070	Cn1c(=O)c2c(nc(N3CCCC(N)C3)n2Cc2cc(F)ccc2Cl)c2ccc(C(=O)O)cc21	2
4.522878745	CHEMBL3945540	CN1C(=O)N(c2ccnc(C(F)(F)F)c2)C2=C(C(=O)CC2)C1c1ccc(C#N)cc1S(C)(=O)=O	1
5.537602002	CHEMBL4468719	CCC(=O)N(C)CCOc1c(-c2cc(F)cc(NC(=O)c3ccc(C4CC4)cc3F)c2C)nc[nH]c1=N	2
4.455931956	CHEMBL1084000	CN(C)CCCCc1ccc(C2(C)COC2)cc1	0
5.0	CHEMBL2177587	CN1CC(C(=O)Nc2ccc(Cl)cc2)C(c2ccc(C=CC(=O)Nc3ccccc3N)cc2)C1	2
4.522878745	CHEMBL4789692	COCCOc1cc(=NC(=O)N2CCCc3cc(CN4C(=O)CN(C)CC4(C)C)c(C=O)nc32)[nH]cc1C#N	1
4.900000142	CHEMBL4635448	NC(=O)C1CCC(c2ccc(Oc3ccccc3)cc2)N1	1
9.050609993	CHEMBL3422959	OC1=Nc2nc(CNC34CCC(CCc5c(F)cnc6cc(C(F)(F)F)cnc56)(CC3)OC4)ccc2OC1	3
4.500312917	CHEMBL551826	O=C(NC1CCN(Cc2ccn(-c3ccc(C(F)(F)F)cc3)c2)CC1)N1CCC(O)C1	1
4.900000142	CHEMBL4554158	Cc1nn(C)cc1NC(=O)C1CCCCC1C(=O)c1ccc(-c2cc[nH]n2)cc1F	1
4.0	CHEMBL2030451	CS(=O)(=O)Cc1cc(N2CCOCC2)nc(-c2ccc(NC(=O)Nc3ccc(F)cc3)cc2)n1	0
4.494850022	CHEMBL2336324	CC1COCCN1c1nc(N2CCOCC2C)c2ccc(-c3ccc4ncnc(O)c4c3)nc2n1	0
5.958607315	CHEMBL4779222	Cc1cc(N=c2[nH]c(=Nc3ccccc3S(=O)(=O)C(C)C)c3cc[nH]c3[nH]2)c(OC(C)C)cc1C1CCNCC1	2
5.853871964	CHEMBL4483575	C=CC(=O)N(C)CCOc1c(-c2cc(F)cc(NC(=O)c3ccc(C4CC4)cc3F)c2C)nc[nH]c1=N	2
4.477555766	CHEMBL3289801	CS(=O)(=O)c1ccc2[nH]c(=N)n(CC(O)c3cccc(Cl)c3Cl)c2c1	0
5.698970004	CHEMBL3393719	CS(=O)(=O)c1ccc(-c2ccc3[nH]nc(-c4cncc(OC5CNCCC56CC6)n4)c3c2)c(F)c1	2
5.180456064	CHEMBL4633607	O=C(NC1CCCOC1)c1n[nH]c2ccc(-c3cccc(F)c3F)cc12	2
4.0	CHEMBL424872	CCOc1nc(C(=O)NCc2ccc(S(C)(=O)=O)cc2)cc(N)c1C#N	0
4.0	CHEMBL110	O=C(Cn1ccnc1[N+](=O)[O-])NCc1ccccc1	0
5.651999055	CHEMBL391514	O=C(CCCCCN1C(=O)c2ccccc2N(Cc2ccccc2)C(=O)C1Cc1ccccc1)NO	2
6.699991797	CHEMBL556496	COc1cccc(C2CCCN(CCN3CCN(c4cccc(Cl)c4)C3=O)C2)c1	3
3.753009301	CHEMBL3127986	N#CC1CC(F)CN1C(=O)C(N)Cc1cscn1	0
4.522878745	CHEMBL4447768	CC1OCC2(CCN(c3ncc(Sc4cccnc4C(F)(F)F)c(O)n3)CC2)C1N	1
5.193820026	CHEMBL1085398	Cc1onc(-c2ccccc2)c1-c1ccc2cc(CCN3CCCC3C)ccc2n1	2
4.0	CHEMBL4577523	COc1nn(C)cc1Nc1nccc(-c2c[nH]c3c(NC(=O)C(C)N4CCN(C)CC4)cccc23)n1	0
4.360000032	CHEMBL568523	CC1(C)Cc2cccc(CN3CCC4(CC3)CCN(C(=O)c3ccc(N)cn3)CC4)c2O1	0
4.795880017	CHEMBL534723	CCOc1ccccc1CC(c1ccccc1)N1CCNCC1	1
4.48148606	CHEMBL2326488	CN1CCc2cc3[nH]c(=N)sc3cc2CC1	0
4.207608311	CHEMBL214969	COc1ccc2c(=O)n(CCO)c(C#N)c(-c3cccc(F)c3)c2c1	0
4.677780705	CHEMBL2041183	Cc1cc(C(=O)O)ccc1-c1ccc(N2C(=O)N(c3cc(C(F)(F)F)ncn3)C3(CCN(Cc4ncccc4C)CC3)C2=O)cc1	1
4.552841969	CHEMBL4447631	Cc1cnc(Nc2ccc(N3CCC(N(C)CCO)CC3)c(F)c2)nc1-c1cnn(C(C)C)c1	1
4.300000029	CHEMBL256653	Cc1nc2cc3c(cc2o1)CCN(CCCSc1nnc(-c2cccnc2)n1C)CC3	0
6.229147988	CHEMBL4483664	CCN(CC)Cc1cc(-c2ccc3ncc(-c4ccc([S+](C)[O-])cc4)n3n2)ccc1F	3
4.602059991	CHEMBL385710	CN(C)C(=O)C(CO)N(C)Cc1ccc2c(c1)CCC(N1CCN(CCc3ccc(F)cc3)CC1=O)C2	1
7.537602002	CHEMBL550818	CN(CC1CCOCC1)C1CCN(c2nc3ccccc3n2Cc2ccc(F)cc2)CC1	3
6.958607315	CHEMBL4281315	CN(c1ccc(-c2cc3ccccc3s2)nn1)C1CC(C)(C)NC(C)(C)C1	3
4.22184875	CHEMBL3747710	CCS(=O)(=O)C1CCN(C(=O)c2ccc(CC3CCC(C(O)c4ccccc4)N3)cc2)CC1	0
5.0	CHEMBL3310802	CCOC(=O)N1CCC(CN2CCC3(CC2)CN(C(=O)N(C)C)c2ncccc23)CC1	2
4.522878745	CHEMBL5083542	Cc1ncc(-c2ccc3nc(NC(=O)C4CC4)sc3c2)cc1NC(=O)OC1CCOCC1	1
4.48148606	CHEMBL4062218	CNC(=O)c1ccc(N=c2nc(OC3CCCC3)c3c(-c4ccc5nc(C)oc5c4)c[nH]c3[nH]2)c(OC)c1	0
4.522878745	CHEMBL4570587	CC1OCC2(CCN(c3nc4[nH]nc(Sc5cc[nH]c(=N)c5Cl)c4c(=O)n3C)CC2)C1N	1
4.900000142	CHEMBL4637902	N#Cc1cccc(COc2ccc(C3CCC(C(N)=O)N3)cc2)c1	1
4.721246399	CHEMBL4537828	COC1CC(Cc2ccc(Cl)cc2)N(C2CCN(c3nc(=N)[nH][nH]3)CC2)C1	1
6.0	CHEMBL4798141	Cc1cc(N=c2nc3[nH][nH]cc-3c(=Nc3ccccc3S(=O)(=O)C(C)C)[nH]2)c(OC(C)C)cc1C1CCN(C)CC1	3
5.659555885	CHEMBL1818823	COc1cc(-c2cn(Cc3ccc(F)cc3)nn2)ccc1-n1cnc(C)c1	2
5.214670165	CHEMBL2326692	Clc1ccc(C2CCCCNC2)cc1Cl	2
4.522878745	CHEMBL3683753	NC(=O)c1nn(CC(=O)N2C(C(=O)Nc3cccc(Br)n3)CC3CC32)c2ccccc12	1
4.300000029	CHEMBL1276948	O=C(O)C1CN(C2CCC3(Cc4ccccc4Cc4ccccc43)C2)C1	0
6.22184875	CHEMBL3605002	COC(=O)C1CC1COc1ccc2ncc(F)c(CCC34CCC(NCc5ccc6c(n5)N=C(O)CO6)(CC3)CO4)c2n1	3
4.522878745	CHEMBL3746562	CC1(c2cc(=NC(=O)n3ccc4cc(Oc5ncnc6c5CCNC6)ccc43)[nH][nH]2)CC1	1
5.0	CHEMBL4211012	CC(Oc1ccc(S(C)(=O)=O)cc1C(=O)N1Cc2cn(-c3ccccc3F)nc2C1)C(F)(F)F	2
4.397940009	CHEMBL4745530	CN(C)Cc1cnn(-c2ccnc3[nH]c(-c4cn(C)c5ccc(C(=O)N(C)C)cc45)nc23)c1	0
5.057991947	CHEMBL4649550	Cc1noc(N2CC3CCC(C2)C3N=c2nc3c(OCC(F)(F)F)ccc(C(F)(F)F)n3[nH]2)n1	2
4.346787486	CHEMBL4078201	COc1ccc2ncc(F)c(C(O)CCC3CCN(C4CC(c5cc(F)ccc5F)C4)CC3C(=O)O)c2n1	0
3.619788758	CHEMBL16	OC1=NC(c2ccccc2)(c2ccccc2)C(O)=N1	0
4.700000069	CHEMBL239963	O=C(c1ccc(F)cc1)N1CCN(c2ccc(OC3CCN(C4CCCC4)CC3)cc2)C(=O)C1	1
5.958607315	CHEMBL3582331	CCn1cc(C2(c3n[nH]c(=NC)o3)NC(c3ncc(-c4ccc(F)cn4)[nH]3)Cc3c2[nH]c2ccccc32)cn1	2
5.927015255	CHEMBL4575948	FC(CCN1CCc2ccccc2CC1)Cc1ccccc1	2
5.080921908	CHEMBL4873269	COc1cc(F)cc(-c2cncc(-c3nc4ccc(C)cc4[nH]3)c2N2CCC(N)CC2)c1	2
4.924453039	CHEMBL1078231	CCCCC1CN(CC2CCOCC2)C(=O)OC12CCN(C1(C)CCN(C(=O)c3c(C)ncnc3C)CC1)CC2	1
4.700000069	CHEMBL2171014	Cc1c(Cl)ccc(OC2CCN(C3CCN(C(=O)NS(=O)(=O)c4ccc(N(C)C)cc4)CC3)CC2)c1Cl	1
4.499999953	CHEMBL473921	CC1CN(Cc2ccc(-c3cccnc3C(=O)N3CCC(Nc4ccc(F)cc4)CC3)cc2)CC(C)N1	0
4.522878745	CHEMBL3905155	CN(C)CC1(O)CCN(c2cc(=NC(=O)N3CCCc4cc(CO)c(C=O)nc43)[nH]cc2C#N)CC1	1
4.542118103	CHEMBL3593779	CC1CN(c2ccc(C#N)cn2)CCC1Nc1c(C(N)=O)c[nH]c2nccc1-2	1
5.188424994	CHEMBL2022997	Cc1cccc(C(CCCN)(c2ccccc2)c2ccccc2)c1	2
4.809668302	CHEMBL4285462	Cc1[nH]nc(N=c2cc[nH]c3ccc(S(=O)(=O)C(C)(C)C)cc23)c1C	1
5.142667504	CHEMBL1095877	O=C(C1CC(Oc2cccc(Cl)c2)CN1)N1CCCN(C2CCC2)CC1	2
4.522878745	CHEMBL1802910	CN(Cc1ccccc1)S(=O)(=O)Nc1ccc2ccc3ncc(-c4cnn(C)c4)cc3c(=O)c2c1	1
5.075720714	CHEMBL1170953	O=C(c1ccc(Oc2ccc(F)cc2)cn1)N1CCCN(C2CCC2)CC1	2
7.522878745	CHEMBL1951774	O=C(CNC(=O)c1cccc(C(F)(F)F)c1)NC1CCN(C2CCC(O)(c3cccnn3)CC2)C1	3
4.096910013	CHEMBL3233190	CC(C)N(C)C1CCC(N2CCC(NC(=O)c3cc(F)cc(C(F)(F)F)c3)C2=O)C(CS(=O)(=O)C(C)(C)C)C1	0
4.844663963	CHEMBL570360	COc1ccc(CCCN2C(=O)N(NS(C)(=O)=O)CC2c2ccc(OC)cc2)cc1	1
4.651695137	CHEMBL4635680	O=C(NCC1CCCOC1)c1n[nH]c2ccc(-c3cccc(F)c3F)cc12	1
5.096910013	CHEMBL589833	O=C(c1cc(Cc2c[nH]c(=O)c3cc(Cl)c(Cl)n23)ccc1F)N1CCC(N2CCCC2)CC1	2
4.698970004	CHEMBL4551714	COCC1Cn2cc(-c3nc(Nc4ccnn4C)ncc3C)cc2C(=O)N1Cc1cccc(C)n1	1
5.0	CHEMBL560673	O=C(c1ccccc1C(F)(F)F)N(C1CCC1)C1CCNC1	2
5.431798276	CHEMBL2031881	CNC(=O)c1ccc(-c2ccc3c(c2)CCN(CCN2CCCC2)C3=O)c(F)c1	2
4.638272164	CHEMBL2043326	COc1cc(N2C(=O)N(c3ccc(-c4ccc(C(=O)O)c(C)c4)cc3)C(=O)C23CCN(Cc2ncccc2C)CC3)ncn1	1
4.301029996	CHEMBL4853960	CCn1c(-c2cnc(C)nc2)nc2c(NC3CCN(C(=O)C4CC4)C3)ncnc21	0
4.700000069	CHEMBL2147211	COc1cnc(-c2ccccc2CCNC(=O)c2ccc(OCCC(F)(F)F)nc2)cn1	1
5.0	CHEMBL3787462	COc1ccc(-c2nnc(C(=O)N3CCC(Oc4ccc(CN5CC(O)C(C)(C)C5)cc4)CC3)o2)cc1	2
4.665546249	CHEMBL5086050	CNC(=O)c1c(-c2ccc(O)cc2)oc2ccc(O)c(CN3CC4(CCO4)C3)c12	1
5.211124884	CHEMBL2380444	CC1(c2cccc(-c3cccc(Cl)c3)c2)NC(=N)CCO1	2
3.111820506	CHEMBL519266	CCC1CN2CCC3(C(O)=Nc4ccccc43)C2CC1C(=COC)C(=O)OC	0
5.403402904	CHEMBL2334606	COc1ccccc1N1CCN(CC(O)COc2ccc(C(F)(F)F)cc2)CC1	2
4.552841969	CHEMBL1830707	c1ccc(N=c2[nH]c3c(s2)CCCc2n[nH]cc2-3)nc1	1
5.200000237	CHEMBL397395	COc1ccc2nccc(C3CN(C4CCN(Cc5ccc(C)c(C)c5)CC4)C(=O)O3)c2c1	2
7.096910013	CHEMBL1289063	CC(C)S(=O)(=O)NC1CN(c2ccccc2)CC1c1ccc(-c2ccc(F)nc2)cc1	3
5.0	CHEMBL403774	CC(Oc1cccc2ncnc(Nc3ccc(OCc4ccccn4)c(Cl)c3)c12)C(=O)N1CCOCC1	2
5.251811973	CHEMBL3128200	N=c1[nH]c2c(s1)CCC2C(=O)Nc1ccc(CC2CCC(C(O)c3ccc(F)cc3)N2)cc1	2
5.27572413	CHEMBL2059317	O=C1CCc2c(F)cccc2N1CCCN1CCC(n2c(O)nc3ccccc32)CC1	2
5.0	CHEMBL3759969	COC(=O)N1CCC(CN2CCC(NC(=O)c3cc(Cl)c(N)cc3OC)C(OC)C2)CC1	2
5.113509275	CHEMBL3810135	CC(C)(C)c1cc(=NC(=O)n2ncc3cc(Oc4ncnc5c4CNC5)ccc32)[nH]o1	2
5.0	CHEMBL1823046	N#Cc1ccc(OC2CNC(C(=O)N3CCCN(C4CCC4)CC3)C2)cc1	2
6.568636236	CHEMBL74656	COc1cc(N)c(Cl)cc1C(=O)NC1CCN(CCCOc2ccc(F)cc2)CC1OC	3
5.161150909	CHEMBL3217922	COCC(C)Oc1cc(Oc2ccc(S(C)(=O)=O)cc2)cc(C(=O)Nc2nccs2)c1	2
5.13076828	CHEMBL3353407	C=CC(=O)Nc1cc(Nc2ncc(Cl)c(-c3cn(C)c4ccccc34)n2)c(OC)cc1N(C)CCN(C)C	2
5.0	CHEMBL3759348	CCC(=O)N1CCCC(CN2CCC(NC(=O)c3cc(Cl)c(N)cc3OC)C(OC)C2)C1	2
5.034798299	CHEMBL4859647	COc1cc2c(cc1OC)C(=O)C(CC1(F)CCN(Cc3ccccc3F)CC1)C2	2
4.22184875	CHEMBL4096195	CC(C)C1(C(=O)O)CCC(C)(c2nc(-c3ccc(C(=O)Nc4cc(C(F)(F)F)ccn4)cc3)c3c(N)nccn23)C1	0
5.318758763	CHEMBL455424	CNCc1cc(S(=O)(=O)NC)ccc1Oc1ccc(Cl)c(Cl)c1	2
2.522878745	CHEMBL40	CCC1(c2ccccc2)C(O)=NC(=O)N=C1O	0
5.638272164	CHEMBL1090159	OC(c1cccnc1)(c1cccnc1)C(c1ccccc1)N1CCNCC1	2
5.0	CHEMBL1080585	CCOc1cc(CN2CCC(N=c3[nH]c4cc(C(=O)O)ccc4o3)CC2)cc(OCC)c1Cl	2
5.0	CHEMBL476323	Cc1nc2cccc(C(F)(F)F)c2c(=O)n1-c1ccc(OCCCN2CCCC2)cc1	2
5.619788758	CHEMBL3605121	OCCCOc1ccc2ncc(F)c(CCC34CCC(NCc5ccc6c(n5)N=C(O)CO6)(CC3)CO4)c2n1	2
7.408935393	CHEMBL71752	CCOC(=O)C1=CC2(CC)CCCN3CCc4c(n1c1ccccc41)C32	3
5.720000164	CHEMBL574655	COc1ccccc1Oc1cccc(CN2CCC3(CC2)CCN(C(=O)c2ccncn2)CC3)c1	2
5.557833914	CHEMBL5081945	Oc1ccc2c(n1)CCC(NCCCCCCCCCCN=c1c3c([nH]c4cc(Cl)ccc14)CCCC3)C2	2
5.744727495	CHEMBL487230	CCCn1c(-c2ccc(OCCCN3CCCCC3)cc2)nc2ccccc2c1=O	2
4.522878745	CHEMBL3425807	O=c1ccc2ncc(F)c3c2n1CC3(O)CC12CCC(NCc3ncc4c(n3)N=C(O)CO4)(CC1)CO2	1
5.167491087	CHEMBL4211921	Cn1cc(-c2ccc(OC3CCN(C(=O)Cc4ccc(OC(F)(F)F)cc4)C3)c(C(N)=O)n2)cn1	2
4.0	CHEMBL3221483	COCC(Oc1ncnc2c1cnn2-c1ncccc1Cl)C(=O)Nc1ccc(C)cn1	0
7.100015437	CHEMBL244278	Cc1cc(-c2ccc3c(c2)CCN(CCCSc2nnc(-c4cccc(Cl)c4)n2C)CC3)no1	3
4.397940009	CHEMBL4795273	COc1ccc(NC(=O)C2SCCN=C2O)cc1	0
5.499999679	CHEMBL556272	O=C1N(CCN2Cc3ccccc3C2)CCN1c1cc(F)cc(Cl)c1	2
4.869666232	CHEMBL1094042	CC(C)(C)c1[nH]c2ccccc2c1C1CCCN(Cc2ccc(C=CC(=O)NO)cc2)C1	1
7.522878745	CHEMBL1951768	O=C(CNC(=O)c1cccc(C(F)(F)F)c1)NC1CCN(C2CCC(O)(c3ccccn3)CC2)C1	3
4.800000053	CHEMBL2069412	O=C(NC1COc2cccc(-c3ccnc(CO)c3)c2C1)c1ccc(OCC(F)(F)F)nc1	1
4.53165267	CHEMBL4761383	NC(=O)c1cccc2cc(C(=O)N3CCN(c4nc(-c5cnc(NC(=O)CN6CCOCC6)cc5C(F)(F)F)nc(N5CCOCC5)n4)CC3)oc12	1
8.318758763	CHEMBL1258961	NC(=O)c1cccc(OC2CC3CCC(C2)N3C2(c3ccccc3)CC2)c1	3
4.522878745	CHEMBL3355550	OC1CCC(N=c2ccn3ncc(-c4cccc(C(F)(F)F)c4)c3[nH]2)CC1	1
4.397940009	CHEMBL3601331	O=C(CCCCCCC(=O)Nc1ccc2ccnc(Nc3ccc(Br)cc3F)c2c1)NO	0
4.522878745	CHEMBL3936197	COC1CCC(N=c2ccc3ncc(-c4cccc(OC(F)(F)F)c4)n3[nH]2)CC1	1
4.600000075	CHEMBL2070945	N#CC1(NC(=O)C2CCCCC2C(=O)N2CCN(c3nc(C(F)(F)F)c(Cl)s3)CC2)CC1	1
5.48148606	CHEMBL3605021	NCC(O)COc1ccc2ncc(F)c(CCC34CCC(NCc5ccc6c(n5)N=C(O)CO6)(CC3)CO4)c2n1	2
7.096910013	CHEMBL526466	N#Cc1ccc2cc1Oc1ccc3c(c1)C(CC3)N1CCC(NCc3cncn3C2)C1=O	3
4.853871964	CHEMBL1909986	Cc1nc2cn(Cc3ccccc3)cc2c(-c2ccc(Cl)cc2Cl)c1CN	1
4.924453039	CHEMBL4798088	CCCCCN(CCCCC)Cc1cc(C(=O)O)ccc1NC(=O)c1cc2cc(F)cc(NC)c2nc1O	1
5.316682738	CHEMBL493680	CC(C)(C)CCN1CCC(CNC(=O)c2cccc(Cl)c2)CC1	2
5.075720714	CHEMBL583254	COc1ccc(CCN2C(=O)N(NS(C)(=O)=O)CC2c2ccc(C3CC3)cc2)cc1	2
5.0	CHEMBL3823522	COc1nn(C2CCN(C(C)=O)CC2)cc1Nc1ncc(Cl)c(-c2cnn3ccccc23)n1	2
5.0	CHEMBL2170062	Cc1cc(OCCN2CCOCC2)nn1-c1ccc2ccccc2c1	2
5.0	CHEMBL562176	N#Cc1cc(N2CCN(CCN3Cc4ccccc4C3)C2=O)ccc1F	2
4.698970004	CHEMBL1615152	O=C(O)c1ccc(NC(=O)C(C2CCCCC2)n2c(-c3ccc(Cl)cc3)nc3cc(F)c(F)cc32)c(F)c1	1
4.522878745	CHEMBL4864408	O=C(O)c1cc(-c2ccc(-c3cc(CO)on3)cc2)c2ccc(-c3ccc(C(F)(F)F)cc3)cc2c1	1
5.065501549	CHEMBL3809643	CC1Cc2c(ncnc2Oc2ccc3ccn(C(=O)N=c4cc(C5(C(F)(F)F)CC5)o[nH]4)c3c2)CN1	2
5.899998417	CHEMBL2146812	CN1CCCC1Cn1nc(Cc2ccc(Cl)cc2)c2nccnc2c1=O	2
5.283996656	CHEMBL215660	CN(C)Cc1ccc2c(c1)CCC(N(C)C(=O)c1ccc(-c3ccc(F)cc3)cn1)C2	2
5.089909454	CHEMBL1236391	CSc1nn(-c2ccccc2)c2cc(NC(=O)C3CCNCC3)ccc12	2
4.0	CHEMBL2070941	N#CC1(NC(=O)C2CCCCC2C(=O)N2CCN(c3nc(C4CC4)cs3)CC2)CC1	0
4.397940009	CHEMBL3601333	Cc1ccc(Nc2nccc3ccc(NC(=O)CCCCCCC(=O)NO)cc23)cc1	0
5.397940009	CHEMBL2336331	CC1CN(c2nc(N3CCOCC3C)c3ccc(-c4ccccc4)nc3n2)CC(C)O1	2
5.400000186	CHEMBL1079494	COc1ccc(C23CC2CN(CCCSc2nnc(-c4ocnc4C)n2C)C3)cc1Cl	2
5.096910013	CHEMBL3422018	Cc1nsc(-c2nnc3n2CCN(C(=O)c2ccc(-c4cccs4)cc2)C3C)n1	2
5.629999781	CHEMBL566759	C=C(C)COc1ccccc1CN1CCC2(CC1)CCN(C(=O)c1ccncc1)CC2	2
5.490797478	CHEMBL461571	Cc1c(C(=O)c2ccc(Cl)cc2)c2ccc(OC(F)(F)F)cc2n1Cc1cccc(OC(C)C(=O)O)c1	2
6.060480747	CHEMBL2017576	COc1cc(-c2cn(C3CC(C(C)(C)C)CCN(CC45CC6CC(CC(C6)C4)C5)C3=O)nn2)ccc1-n1cnc(C)c1	3
4.500312917	CHEMBL561546	O=C(O)CC(NC(=O)NC1CCN(Cc2ccn(-c3ccc(C(F)(F)F)cc3)c2)CC1)c1ccccc1	1
4.48148606	CHEMBL2312924	O=P(NCc1ccccc1-c1cccnc1)(c1ccccc1)c1ccccc1	0
4.0	CHEMBL4463436	Cc1nccc(Nc2cc(NC3CCN(c4ccc(C#N)cc4)CC3)c(C(N)=O)cn2)n1	0
6.0	CHEMBL1224215	Cc1cc(C(N)=O)ccc1OC1CC2CCC(C1)N2Cc1ccccc1	3
4.522878745	CHEMBL564975	O=C(NC1CC1c1ccccc1)N1CCC(n2ccnn2)CC1	1
5.420216403	CHEMBL4096145	CC1(N)CCC(Nc2c(C(N)=O)cnn3cc(-c4ccccc4)cc23)C1(C)C	2
4.490797478	CHEMBL4443635	C[S+]([O-])c1ccc(Nc2ccc3ncc(-c4ccc([S+](C)[O-])cc4)n3n2)cc1	0
5.346787486	CHEMBL4218734	COCc1ccc(-c2ccc3[nH]cc(C(N)=O)c(=NC(C)C4CCOCC4)c3c2)cn1	2
4.853871964	CHEMBL2403338	Cc1ccc(Cn2cnc(=O)c3cc(Oc4ncccc4C(F)(F)F)ccc32)c(F)c1	1
4.522878745	CHEMBL551517	O=C(NC1CC1c1ccccc1)N1CCC(c2nc(-c3ncccn3)no2)CC1	1
5.290475644	CHEMBL4792105	Cc1cc(COCCN2CCCC2)nn1-c1ccc(Cl)c(Cl)c1	2
5.410000162	CHEMBL652	O=C(NCC1CCCCN1)c1cc(OCC(F)(F)F)ccc1OCC(F)(F)F	2
4.568636236	CHEMBL429663	Cc1cccc(NC(=O)c2ccc(-c3ccc(Cl)cc3)o2)c1	1
4.301290651	CHEMBL3596503	COc1cccc2c1[nH]c(=N)n1nc(CN3CCN(c4ccccc4F)CC3C)nc21	0
4.920818754	CHEMBL2326481	CN(C)C(=O)c1ccc(CN2CCc3cc4[nH]c(=N)sc4cc3CC2)cc1	1
5.0	CHEMBL273165	Cc1ccc2c(-c3nnc(SCCC(C)N4CCc5cc6nc(C)oc6c(Br)c5CC4)n3C)cccc2n1	2
8.769551079	CHEMBL4528544	NC(=O)c1cc(Cl)c2c(Cl)c(C#CC3CCOCC3)n(C3CCCNC3)c2n1	3
5.100000128	CHEMBL3237559	CC(C)c1cccc(Nc2cc(=NC3CCCCC3N)[nH]nc2C(N)=O)n1	2
5.420216403	CHEMBL2177917	COc1c(C)cc(C2(c3cccc(-c4cncnc4)c3)NC(=N)c3c(F)cccc32)nc1C	2
4.425968732	CHEMBL5071369	C=CC(=O)N1C(=O)CC(c2ccc(F)cc2)Sc2ccccc21	0
4.0	CHEMBL4064608	c1nc(NC2CCC(N3CCOCC3)CC2)c2c(C3CCOCC3)c[nH]c2n1	0
4.522878745	CHEMBL2107826	O=C(Nc1ccc(CC2CCC(C(O)c3ccccc3)N2)cc1)C1CCc2nccc(=O)n21	1
4.096910013	CHEMBL271240	COc1ccc(N2C(=O)C(Cc3cccc(OCCc4nc(-c5ccccc5)oc4C)c3)C2C(=O)O)cc1	0
5.42136079	CHEMBL488817	CC1(C)CC(CN2CCC(F)(CNC(=O)c3cc(Cl)cc(Cl)c3)CC2)CCO1	2
5.769551079	CHEMBL4860633	Cc1cc(C)cc(-c2cncc(-c3nc4ccc(Cl)cc4[nH]3)c2N2CCC(N)CC2)c1	2
6.159893906	CHEMBL500329	CNCc1ccc(OC)cc1Oc1ccc(Cl)c(Cl)c1	3
4.522878745	CHEMBL1090793	CC(C)C(N1CCOCC1)C(O)(c1ccccc1)c1ccccc1	1
4.185086819	CHEMBL2335285	COc1cccc2nc(C#Cc3cccnc3)ccc12	0
6.749579998	CHEMBL1094028	O=C(NCc1ccccc1)N(c1ccc(Br)cc1)C1CCN(C2CCCC2)CC1	3
5.193820026	CHEMBL3822943	CCOc1nn(C2CCN(C(C)=O)CC2)cc1Nc1ncc(Cl)c(-c2cnn3ccccc23)n1	2
4.795880017	CHEMBL2409182	CC(=O)Nc1cc(Nc2cc(NC3CCC3)n3ncc(C#N)c3n2)c(F)cc1C	1
3.943095149	CHEMBL4633030	Cc1c(N2CC3CC3(N)C2)c(F)cc2c(CN)cc(=O)n(C3CC3)c12	0
4.853871964	CHEMBL216741	CN(C)Cc1ccc2c(c1)CCC(N(C)C(=O)c1ccc(-c3ccc(Cl)cn3)cc1)C2	1
7.940815382	CHEMBL3422950	OC1=Nc2nc(CNC34CCC(CCc5c(F)cnc6ccc(N7CCOCC7)nc56)(CC3)OC4)ccc2OC1	3
5.0	CHEMBL4573817	CCOc1ccc2cc(-c3nn(CC4CCOCC4)c4ncnc(N)c34)ccc2n1	2
5.301029996	CHEMBL1771456	CCc1cccc(NC(=O)N2CCc3nc(-c4ccc5c(c4)OCO5)nc(-c4ccccc4C)c3C2)c1	2
4.48148606	CHEMBL1818300	CC(C)(C)OC(=O)NCC1CCC(CNC(=O)c2cc(N3CCC(CCN4CC(O)C4)CC3)nc3ccccc23)CC1	0
8.48148606	CHEMBL1257579	CC(c1ccc(Cl)nc1)N1C2CCC1CC(Oc1cccc(C(N)=O)c1)C2	3
4.552841969	CHEMBL3787356	CC(C)(C)NC(=O)C1c2c(O)cccc2C(=O)N1Cc1ccccc1-c1ccccc1	1
5.161150909	CHEMBL4526734	CC(C)C(=O)c1c(O)c2cc(F)cc(F)c2[nH]c1=Nc1ccc(F)c(F)c1F	2
5.259637311	CHEMBL2443262	COc1ccsc1CNCCC1(c2ccccn2)CCOC2(CCCC2)C1	2
5.0	CHEMBL4205726	CC(Oc1ccc(C#N)cc1C(=O)N1Cc2cn(-c3cncc(F)c3)nc2C1)C(F)(F)F	2
4.698970004	CHEMBL4086823	COc1ccc(CN2CC3CN(S(=O)(=O)c4ccc(Cl)cc4)CCC3Oc3c(NC(=O)C4CC4)cccc3C2=O)cc1	1
5.657577319	CHEMBL3585956	Cc1ncc(OCC2(c3ccc(F)c(F)c3)CC2C(=O)Nc2ccc(F)cn2)c(C)n1	2
4.823908741	CHEMBL4793854	Cc1nnn(Cc2cc(Cl)ccc2C=CC(=O)N2CCN(Cc3cnn(C)c3)CC2)n1	1
6.588380294	CHEMBL3774817	Fc1cccc(-c2cnc(C3Cc4c([nH]c5ccccc45)C(C4CCOCC4)N3)[nH]2)c1	3
5.100000128	CHEMBL1835069	Cc1cccc(N=c2[nH]c(NC3CC(F)(F)CCC3N)ncc2C(N)=O)c1	2
4.48148606	CHEMBL2029719	CCN(CCCC(=O)NC1CC1)C(=O)c1ccc2c(c1)c1c(n2C)CCC(C2CCOCC2)C1	0
5.045757491	CHEMBL4740488	CCCCCc1nn(C2=NC(N)=C3C(=NC(=O)C3(C)C)N2)c2ccc(Cl)cc12	2
4.522878745	CHEMBL1836037	Cc1nc2ccccc2n1-c1ccc(C(=O)N(C)C2CCN(C3CCC3)C2)cc1	1
4.886056648	CHEMBL2333646	CN1CCC(COCc2cncc(Br)c2)(c2ccccc2)CC1	1
5.0	CHEMBL4752661	Cn1c(=O)n(CC(=O)N2CC(F)C2)c2cc(-c3ccc(C(F)(F)F)s3)cnc21	2
4.229147988	CHEMBL485125	NC(Cc1cc(F)c(F)cc1F)C1CCN(C(=O)c2cnc3ncccn23)CC1	0
5.585026652	CHEMBL4566705	CC(C)Cc1cc(CNC(=O)C2C3CN(CCC(C)(C)C)CC32)nn1-c1ccccc1	2
3.707743929	CHEMBL583090	CCC1OC(=O)C(C)C(=O)C(C)C(OC2OC(C)CC(N(C)C)C2O)C(C)(O)CC(C)C(=O)C(C)C2N(C3CN(Cc4ccnc5cccnc45)C3)C(=O)OC12C	0
5.0	CHEMBL4789874	O=C(NC1CCN(C2CCCCC2)CC1C(=O)NC1(c2ccccn2)CC1)c1cc(-c2ccc(F)cc2F)on1	2
5.0	CHEMBL4214250	CS(=O)(=O)c1ccc(-c2cccc(F)c2)c(C(=O)N2Cc3cn(-c4cncc(F)c4)nc3C2)c1	2
4.300162274	CHEMBL3356249	O=C(CNCC1(O)CCCCCC1)N1CCc2ccccc2C1C1CCCCC1	0
4.698970004	CHEMBL3544911	COc1cccc(OCCCN)c1-c1cc(=Nc2cnc(C#N)cn2)[nH][nH]1	1
6.699991797	CHEMBL271083	Cc1ncoc1-c1nnc(SCCCN2CCc3cc4nc(C(F)(F)C(F)(F)F)oc4cc3CC2)n1C	3
4.913640169	CHEMBL570805	CCOc1ccc(CCN2C(=O)N(NS(C)(=O)=O)CC2c2ccc(OC)cc2)cc1	1
4.48148606	CHEMBL3319001	NS(=O)(=O)c1ccc(Oc2cnc3ccc(=O)n(CCN4CCC(c5nc6ccc(C(F)(F)F)cc6[nH]5)CC4)c3c2)cc1	0
5.37675071	CHEMBL3787639	O=C(c1nnc(-c2ccc(OC(F)F)cc2)o1)N1CCC(Oc2ccc(CN3CCCC3)cc2)CC1	2
8.13076828	CHEMBL214377	CCc1ccc2c(=O)cc(C(=O)NC3CCN(Cc4ccc5c(c4)OCO5)CC3)oc2c1	3
5.698970004	CHEMBL1927163	COc1ccc2ncc(Cl)c(CCN3CCC(NCc4cc5c(cn4)OCCO5)CC3)c2n1	2
4.954677021	CHEMBL3764588	Cn1nccc1-c1cc(C(=O)NC2CCc3ccc(Oc4ccnc5c4CCC(O)=N5)cc3C2)cc(C(F)(F)F)c1	1
4.886056648	CHEMBL384030	CS(=O)(=O)N1CCN(Cc2ccc3c(c2)CCC(N2CCN(CCc4ccc(F)cc4)CC2=O)C3)CC1	1
2.22184875	CHEMBL3921669	CS(=O)(=O)C1(c2nc(-c3cccc4[nH]ccc34)nc3c2OCC2COCCN32)CCOCC1	0
6.045757491	CHEMBL4758966	CCOc1ccc2c(c1)C(C1=CC(C)N(C)CC1)=Nc1cc(Cl)ccc1N2	3
5.638272164	CHEMBL4593348	CCC(CC)CN=c1c(C(N)=O)c[nH]c2ccc(C#N)cc12	2
5.958607315	CHEMBL3915183	COc1ccc(C(=O)Nc2ccc(OC(F)(F)F)cc2)cc1-c1cncnc1	2
4.0	CHEMBL469169	CNC(=O)c1cccc(NC(=O)N2CCC(Oc3ccccc3Cl)CC2)c1	0
5.123897679	CHEMBL3774903	c1ccc2c3c([nH]c2c1)C(C1CCOCC1)NC(c1ncc(-c2ccncc2)[nH]1)C3	2
4.03574037	CHEMBL3220882	CN(C)CC=CC(=O)N1CCN(c2cnc3cc(C(F)(F)F)cc(NCc4cccc([N+](=O)[O-])c4)c3c2)CC1	0
5.200000237	CHEMBL4225726	N#Cc1cnccc1COc1cnc(N2CCN(c3nc(C(F)(F)F)no3)CC2)nc1	2
4.48148606	CHEMBL2313229	O=P(c1ccccc1)(c1ccccc1)N(Cc1ccccn1)Cc1ccccn1	0
4.522878745	CHEMBL4759520	Cc1cc(C)n(-c2nc(O)cc(C(F)(F)F)n2)n1	1
4.906228219	CHEMBL4860202	CS(=O)(=O)c1nccc(-c2c(-c3cccc(OCc4ccccc4)c3)nc3sccn23)n1	1
5.769551079	CHEMBL1683074	COC1COCCC1NC1CCC(C(=O)N2CCN(c3cc(C(F)(F)F)ccn3)CC2)(C(C)C)C1	2
5.019542108	CHEMBL2440407	COC(=O)C(Cc1c[nH]c2ccccc12)NS(=O)(=O)c1ccc(OC2CCCC2)cc1	2
3.721246399	CHEMBL575685	N=c1ccc(-c2cc3sc(N4CCC(N5CCCCC5)CC4)nc3cn2)c[nH]1	0
4.522878745	CHEMBL4126773	COc1cc(-c2ccc3c(n2)C(C)N(c2cnn(CC(F)(F)F)c2)C3=O)cnc1OC	1
8.356547324	CHEMBL560923	CC1=C(c2ccc(OCCCN3CCCC3)cc2)Oc2ccccc2S1	3
6.337242168	CHEMBL52832	CC(C)(O)c1ccc(C(O)CCCN2CCC(C(O)(c3ccccc3)c3ccccc3)CC2)cc1	3
6.599997654	CHEMBL1081401	Cc1ccc2c(-c3nnc(SCCCN4CC5CC5(c5ccc(C(C)(C)C)cc5)C4)n3C)cccc2n1	3
4.638272164	CHEMBL3972563	Cn1c(=O)sc2ccc(-c3ccc(CC(C#N)NC(=O)C4CNCCCO4)cc3)cc21	1
8.681936665	CHEMBL3422973	Cc1cc(C#N)nc2c(CCC34CCC(NCc5ccc6c(n5)N=C(O)CO6)(CC3)CO4)ccnc12	3
5.302770657	CHEMBL478834	CCOC(=O)N(Cc1ccccc1-c1ccccc1)C1CCNC1	2
4.769551079	CHEMBL1822458	CC(C)N1CCCC1CNC(=O)N1CCC(c2nc(-c3ccc4ccccc4n3)no2)CC1	1
5.0	CHEMBL4210095	CC(Oc1ccc(C#N)cc1C(=O)N1Cc2cn(C3CCCC3)nc2C1)C(F)(F)F	2
4.0	CHEMBL2420700	Cn1cc(-c2ccncc2)c(-c2ccc(F)cc2)n1	0
5.494850022	CHEMBL5090595	CCC(=O)N(CC1(N2CCN(Cc3ccccc3)CC2)CCOC(C)(C)C1)c1cccc(C(F)(F)F)n1	2
4.22184875	CHEMBL3318978	Clc1ccc(C2(c3nnc4c(C5CC5)cccn34)CC2)cc1	0
4.522878745	CHEMBL4853785	COc1ncc2cc1NS(=O)(=O)c1cccc(c1)/C(O)=N\Cc1cccc(c1)Cc1cnc3sc-2nn13	1
6.900008766	CHEMBL244086	Cc1cc(-c2ccc3c(c2)CCN(CCCSc2nnc(-c4cccs4)n2C)CC3)no1	3
4.705533774	CHEMBL2159976	COc1ccc2nccc(C(O)CCC3CCN(CCSc4cccs4)CC3C(=O)O)c2c1	1
5.346787486	CHEMBL3794155	O=C1OCc2cc(CCN3CCN(C(=O)Cc4ccc(-n5cnnn5)nc4)CC3)ccc21	2
5.148741651	CHEMBL2441411	N#Cc1cc(CC(=O)N2CCN(CCc3ccc4c(c3)COC4=O)CC2)ccc1-n1cnnn1	2
5.091514981	CHEMBL3416024	NC(=O)c1ncc(NC2CCCCC2N)[nH]c1=Nc1cccc2cc[nH]c12	2
4.575118363	CHEMBL561584	Cc1nccn1CC(NC(=O)CC1CCN(Cc2ccn(-c3ccc(C(F)(F)F)cc3)c2)CC1)c1ccccc1	1
5.127261173	CHEMBL560999	O=C(C1CCC1)N(Cc1ccccc1C(F)(F)F)C1CCNC1	2
4.522878745	CHEMBL4634969	CC(C)Cn1cc(-c2ccncc2)c2ccncc21	1
4.522878745	CHEMBL3127404	CN1C(=O)CCC1CN(Cc1ccc(Cl)cc1)S(=O)(=O)c1cccc(C#N)c1	1
6.22184875	CHEMBL3805966	Cc1cc2ncc3c(n2n1)CN(C1CCC(c2cc(F)c(F)cc2F)C(N)C1)C3	3
5.853871964	CHEMBL3617330	CN=c1nc(NCCN2CCNCC2)c2sc(-c3ccc(C(F)(F)F)cc3)cc2[nH]1	2
4.397940009	CHEMBL1084827	Cc1c(-c2ccc3cc(CCN4CCCC4C)ccc3n2)cnn1C	0
4.899629455	CHEMBL1290503	CC(=O)Nc1cccc(-c2ccc(C3CN(C)CC3NS(=O)(=O)C(C)C)cc2)c1	1
5.494850022	CHEMBL3582324	Cc1nnc(C2(c3cnn(C)c3)NC(c3ncc(-c4ccc(F)cn4)[nH]3)Cc3c2[nH]c2ccccc32)o1	2
4.769551079	CHEMBL2333612	CN1CCC(COCc2cc(C#N)cc(C3CC3)n2)(c2ccc(F)cc2)CC1	1
4.958607315	CHEMBL1939737	CCN(CC)C(=O)c1ccc(C(c2cccc(NC(=O)C3CC3)c2)N2CCN(Cc3ccc(F)cc3)CC2)cc1	1
5.37675071	CHEMBL4647217	Cc1cc(Cl)cc(-c2ccnc3cc(CN4C(=O)C5C(C4=O)C5(C)C)sc23)c1CC1CNCCO1	2
6.749579998	CHEMBL468397	COC(=O)C(CCCN(C)CCCc1nc2ccccc2[nH]1)(c1ccc(Br)cc1)C(C)C	3
6.102372909	CHEMBL1760322	Cc1cc(OC(CCCCNCc2ccc(F)cc2)C(=O)NO)cc(C)c1F	3
4.602059991	CHEMBL4175024	OCc1ccc(-c2cc3c(NC(CO)c4ccccc4)[nH]cnc-3n2)cc1	1
4.823908741	CHEMBL1938410	CCN(C)C(=O)c1ccc(C(c2cccnc2)N2CCN(Cc3cscn3)CC2)cc1	1
4.790484985	CHEMBL3353410	C=CC(=O)Nc1cc(Nc2nccc(-c3cn(C)c4ccccc34)n2)c(OC)cc1N(C)CCN(C)C	1
9.408935393	CHEMBL3422978	OC1=Nc2nc(CNC34CCC(CCc5ccnc6cc(C(F)(F)F)cnc56)(CC3)OC4)ccc2OC1	3
4.522878745	CHEMBL4750862	CC(C)(CO)n1nc(-c2ccc3cc(OC4CC4)ccc3c2)c(C(N)=O)c1N	1
4.522878745	CHEMBL4640031	CC1CN(C(=O)Nc2cc(-c3cn(C4CCC(C)(O)CC4)c4cnccc34)ccn2)CC(C)O1	1
5.065501549	CHEMBL2062563	CC(=O)Nc1ccc2ccn(-c3cc(NC4CC4)n4ncc(C#N)c4n3)c2c1	2
4.958607315	CHEMBL4758009	CC1(CN2CCC(NC(=O)c3cc(-c4ccc(F)cc4F)on3)C(C(=O)NC3(c4ncccn4)CC3)C2)CC1	1
5.0	CHEMBL4174909	CN=c1nc2c(OC3CCOC3)cc(-c3cnc(OC)c(NS(=O)(=O)c4ccc(F)cc4F)c3)cc2c(C)[nH]1	2
5.0	CHEMBL1221913	O=C(Nc1ccc(Cl)cn1)C1CN(CC(F)F)CC1C(=O)Nc1ccc(-n2ccccc2=O)cc1F	2
5.167491087	CHEMBL3120281	CN=c1nc(NCCCN(C)C)c2sc(-c3ccc(OC)nc3)cc2[nH]1	2
5.318758763	CHEMBL1809050	COc1cc(OC2CCNCC2)ccc1Nc1ncc(Cl)c(-c2cnc3ccccn23)n1	2
6.659992382	CHEMBL270971	COc1ccccc1Oc1ccccc1CN1CCC2(CC1)CCN(C(=O)c1cc[n+]([O-])cc1)CC2	3
5.318758763	CHEMBL550050	COc1cccc2c1OC(c1ccc(OCCCN3CCCCC3)cc1)C(C)S2(=O)=O	2
4.982966661	CHEMBL237191	Cc1nc(N2CCCC2)ncc1-c1ccc2cc(CCN3CCCC3C)ccc2n1	1
4.48148606	CHEMBL3936734	COC1CC(n2c(=O)n(C)c3cnc4ccc(-c5ccc(OCCCN(C)C)nc5)cc4c32)C1	0
5.040958608	CHEMBL571041	COc1ccc(CCN2C(=O)N(NS(C)(=O)=O)CC2c2ccc(C(F)(F)F)cc2)cc1	2
5.300000202	CHEMBL2158815	O=C(O)C(c1ccccc1)N1CCC(N2CCC(Oc3ccc(Cl)c(Cl)c3)CC2)CC1	2
6.107905397	CHEMBL4878766	CCC(NC(=O)c1ccc(Cl)cc1)C1C2CC(n3cnc4ccccc43)CC21	3
4.22184875	CHEMBL1090791	OCC(c1ccccc1)N1CCOCC1	0
5.397940009	CHEMBL529214	O=C1CSC(c2cc(C(F)(F)F)cc(S(=O)(=O)N3CCN(C(=O)C4CC4c4ccc(C(F)(F)F)cc4)CC3)c2)=N1	2
5.0	CHEMBL5089766	CCC(=O)N(CC1(N2CCN(CCOC(C)C)CC2)CCOCC1)c1cccc(C(F)(F)F)n1	2
6.008773924	CHEMBL2171416	CCCOC(c1ccc2ccccc2c1)C1CNC1	3
4.931814138	CHEMBL557715	O=C(NCC1(O)CCCCC1)C1CCN(Cc2ccn(-c3ccc(C(F)(F)F)cc3)c2)CC1	1
5.522878745	CHEMBL488251	CC(C)n1c(-c2ccc(OCCCN3CCCCC3)cc2)nc2ccccc2c1=O	2
4.288192771	CHEMBL3580681	CCn1nc(C2(c3cnn(C)c3)NC(c3ncc(-c4ccc(F)cn4)[nH]3)Cc3c2[nH]c2ccccc32)oc1=O	0
4.399999968	CHEMBL272300	Cc1ccc2c(-c3nnc(SCCC(C)N4CCc5cc6c(cc5CC4)C(=O)N(C)C6)n3C)cccc2n1	0
4.11463878	CHEMBL188068	NCc1ccc(F)c(C2CCN(C(=O)c3cc(C(=O)O)cc(-c4nc(-c5cccs5)no4)c3)CC2)c1	0
4.795880017	CHEMBL4847134	CCS(=O)(=O)c1ccc(C(NC(C)=O)C(=O)Nc2ccc(C(O)(C(F)(F)F)C(F)(F)F)cc2)nc1	1
4.48148606	CHEMBL3787412	Cc1c(NS(C)(=O)=O)ccc2c1C(=O)N(Cc1ccccc1-c1ccccc1)C2C(=O)NC(C)(C)C	0
4.0	CHEMBL203169	CC(c1ccc(-c2cn(C)c(=O)cc2CO)cc1)C(N)C(=O)N1CCC(F)C1	0
5.0	CHEMBL2069411	O=C(NC1COc2cccc(-c3ccc(CO)nc3)c2C1)c1ccc(OCC(F)(F)F)nc1	2
5.0	CHEMBL3758945	COc1cc(N)c(Cl)cc1C(=O)NC1CCN(CCC(=O)N2CCCCC2)CC1OC	2
4.900000142	CHEMBL3237578	COc1ccc(=Nc2cc(=NCCN)[nH]nc2C(N)=O)[nH]c1C(C)C	1
5.800000875	CHEMBL269994	CCc1nc2cc3c(c(C)c2o1)CCN(CCCCSc1nnc(-c2cccc4nc(C)ccc24)n1C)CC3	2
4.522878745	CHEMBL4870336	COc1ncc2cc1NS(=O)(=O)c1cccc(c1)/C(O)=N\CCn1cc(cn1)-c1ccnc3ccc-2cc13	1
4.522878745	CHEMBL4065484	CS(=O)(=O)c1ccc(-c2c[nH]c(=NCc3ccco3)n3cnnc23)cc1	1
5.0	CHEMBL2420425	CN1CCN(CC(=O)Nc2ccc(-c3cccc4c(=O)cc(N5CCOCC5)oc34)c3sc4ccccc4c23)CC1	2
5.200659451	CHEMBL4476275	CCCN(CCC)C(c1ccccn1)C(c1ccccn1)N(CCC)CCC	2
6.187086643	CHEMBL2041177	COc1cc(N2C(=O)N(c3ccc(-c4ccc(C(N)=O)cc4)cc3)C(=O)C23CCN(Cc2ncccc2C)CC3)ncn1	3
5.070581074	CHEMBL3582326	CCn1cc(C2(c3nnc(C)o3)NC(c3ncc(-c4ccc(F)cn4)[nH]3)Cc3c2[nH]c2ccccc32)cn1	2
6.522878745	CHEMBL4280558	CN(c1ccc(-c2ccc(-n3cccn3)cc2O)nn1)C1CC(C)(C)NC(C)(C)C1	3
5.0	CHEMBL5075025	COC1(C)CC(OC2C(C)/C(O)=N\C(C(C)C)/C(O)=N\C(Cc3ccc(NC(=O)C(Cc4ccccc4Cl)NC(=O)NCc4ccccc4)cc3)CC(=O)N(C)CC(C)CC(C)(O)C(OC3OC(C)CC(N(C)C)C3O)C2C)OC(C)C1O	2
6.721246399	CHEMBL3310801	CCOC(=O)N1CCC(CN2CCC3(CC2)CN(C(N)=O)c2ncccc23)CC1	3
4.0	CHEMBL4450982	COc1nn(C)cc1Nc1ncc(C)c(-c2c[nH]c3c(NC(=O)C(C)N4CCN(C)CC4)cccc23)n1	0
4.35753548	CHEMBL2017568	COc1cc(-c2cn(C3CCCCN=C3O)nn2)ccc1-n1cnc(C)c1	0
7.327902142	CHEMBL2146854	O=[N+]([O-])c1ccc(CCN2CCN(CCc3ccc(-c4ncco4)cc3)CC2)cc1	3
5.060480747	CHEMBL3218645	Cc1ccccc1-c1nc2ccc(-c3ccc(Cl)cc3)cc2c(=O)n1CC1CCCN(C(C)C)C1	2
5.537602002	CHEMBL1823047	N#Cc1ccc(OC2CNC(C(=O)N3CCCN(C4CCCC4)CC3)C2)cc1	2
5.119186408	CHEMBL3605137	NCC1(COc2ccc3ncc(F)c(CCC45CCC(NCc6ccc7c(n6)N=C(O)CO7)(CC4)CO5)c3n2)CC1	2
5.0	CHEMBL5082420	COC1(C)CC(OC2C(C)/C(O)=N\C(C(C)C)/C(O)=N\C(Cc3ccc(NC(=O)C(Cc4ccccc4Cl)NC(C)=O)cc3)CC(=O)N(C)CC(C)CC(C)(O)C(OC3OC(C)CC(N(C)C)C3O)C2C)OC(C)C1O	2
5.200659451	CHEMBL3764357	CN(C)Cc1cc(C(=O)NC2CCc3ccc(Oc4ccnc5c4CCC(O)=N5)cc3C2)cc(C(F)(F)F)c1	2
5.045757491	CHEMBL4095422	Cc1nsc(N2CCC3(CCN(CC(O)c4ccc5c(c4C)COC5=O)CC3)C2=O)n1	2
4.795880017	CHEMBL4748552	CCNC(=O)c1n[nH]c2cc(-c3ccc(-n4cccc(C)c4=O)cc3Cl)ccc12	1
4.0	CHEMBL2346969	Fc1cccc(CN2CCN(c3ccc4nnc(C(F)(F)F)n4n3)CC2)c1F	0
4.739999966	CHEMBL850	CC1CN(c2c(F)c(N)c3c(=O)c(C(=O)O)cn(C4CC4)c3c2F)CC(C)N1	1
5.0	CHEMBL3578244	Cc1c2cc(-n3ccc(OCc4csc(C(F)(F)F)c4)cc3=O)ccc2nn1C1CC1	2
6.366531544	CHEMBL1080584	CCOc1cc(CN2CCC(N=c3[nH]c4cc(C(N)=O)ccc4o3)CC2)cc(OCC)c1F	3
3.88941029	CHEMBL32	COc1c(N2CC3CCCNC3C2)c(F)cc2c(=O)c(C(=O)O)cn(C3CC3)c12	0
5.93930216	CHEMBL449542	CCc1cc(Oc2cc(Cl)ccc2CNC)ccc1Cl	2
5.244125144	CHEMBL2043172	COc1cc(N2C(=O)N(c3ccc(-c4ccc(C(=O)O)c(Cl)c4)cc3)C(=O)C23CCN(Cc2ncccc2C)CC3)ncn1	2
5.100000128	CHEMBL2069400	CN1CCN(c2cccc3c2CC(NC(=O)c2ccc(OC(F)(F)F)cc2)CO3)CC1	2
3.70333481	CHEMBL4513701	Cc1cc2ncnn2cc1Nc1ncc2c(n1)n(C1CCC(C)(O)CC1)c(=O)n2C	0
4.48148606	CHEMBL570815	COc1ccc(CCN2C(=O)N(NS(=O)(=O)CC#N)CC2c2ccc(OC)cc2)cc1	0
5.886056648	CHEMBL1946021	CCN(CC)C(=O)c1ccc(C(=C2CCN(Cc3ccc(F)cc3)CC2)c2ccc(NC(C)=O)cc2)cc1	2
5.0	CHEMBL3221519	N#Cc1ccc(=NC(=O)C(CN2CC(O)C2)Oc2ncnc3c2cnn3-c2ccccc2Cl)[nH]c1	2
5.677780705	CHEMBL4576684	CCC(CC)COc1c(C(N)=O)cnc2ccc(-c3cccnc3)cc12	2
4.638272164	CHEMBL2048870	CC(C)COc1cccc(C=C2SC(=O)N=C2O)c1N1CCCC(N)C1	1
5.366531544	CHEMBL3321972	CN1CCC(c2ccc3nc(Nc4ccc(C(F)(F)F)cn4)[nH]c3c2)CC1	2
5.26760624	CHEMBL3823659	CC(=O)N1CCC(n2cc(Nc3ncc(Cl)c(-c4cnc5ccccn45)n3)cn2)CC1	2
5.744968837	CHEMBL493678	CC(C)(C)CCN1CCC(CNC(=O)c2cc(C(F)(F)F)cc(C(F)(F)F)c2)CC1	2
5.200659451	CHEMBL4751235	COC(=O)N(C)c1c(N)nc(-n2nc(Cc3ccccc3F)c3cc(Cl)ccc32)[nH]c1=N	2
5.647817482	CHEMBL194564	O=c1cc(NC2CCN(Cc3ccc4c(c3)OCO4)CC2)c2cc(Cl)ccc2o1	2
4.397940009	CHEMBL3545369	NS(=O)(=O)NCCNc1nonc1C(=Nc1ccc(F)c(Br)c1)NO	0
4.488116639	CHEMBL3215681	CC(C)n1nc(C(=O)NCC2CCN(CCN3CCOCC3)CC2)c2ccccc21	0
4.832682665	CHEMBL558533	O=C(NCc1nc2ccccc2[nH]1)NC1CCN(Cc2ccn(-c3ccc(C(F)(F)F)cc3)c2)CC1	1
4.0	CHEMBL3103192	CC(=O)Nc1cc(Nc2cc(NC3CC3)n3ncc(C#N)c3n2)ccc1N(C)CCN	0
4.522878745	CHEMBL3355988	COC1CCC(N=c2ccn3ncc(-c4cccc(Cl)c4)c3[nH]2)CC1	1
6.397940009	CHEMBL3605119	COC(=O)CCCCOc1ccc2ncc(F)c(CCC34CCC(NCc5ccc6c(n5)N=C(O)CO6)(CC3)CO4)c2n1	3
4.522878745	CHEMBL4210894	NC1CCN(c2cc3c(cc2F)n2ccnc2c(=O)n3C2CC2)C1	1
6.0	CHEMBL4562852	COc1ccc2nc(SCC(=O)NC3CCN(c4c(F)cc5c(=O)c(C(=O)O)cn(C6CC6)c5c4Cl)C3)[nH]c2c1	3
4.638272164	CHEMBL4440109	Cc1cnc(Nc2ccnn2C)nc1-c1cn2c(n1)C(=O)N(Cc1ccc(F)c(F)c1)C(C)C2	1
5.0	CHEMBL2165094	Cc1cc(C(N)=O)c(-c2cccc(OC(=O)NCCCCCCc3ccccc3)c2)o1	2
5.187086643	CHEMBL1084309	Fc1ccccc1C(Cc1ccccc1OC(F)F)N1CCNCC1	2
5.431798276	CHEMBL3393706	Fc1cccc(F)c1-c1ccc2[nH]nc(-c3cncc(OC4CNCCC45CC5)n3)c2c1	2
4.806875402	CHEMBL3353409	C=CC(=O)Nc1cc(Nc2ncc(C)c(-c3cn(C)c4ccccc34)n2)c(OC)cc1N(C)CCN(C)C	1
4.449771647	CHEMBL4459320	N=c1[nH]c(-c2ccc(F)cc2)c(-c2ccnc(Nc3ccc(N4CCNCC4)cc3)n2)s1	0
9.387216143	CHEMBL410832	COC1OC2(CCN(Cc3ccccc3)CC2)c2cnn(-c3ccccc3)c21	3
4.860120914	CHEMBL4078773	COc1ccc(-c2cc3c(NC4CCC(C)(N)C4(C)C)c(C(N)=O)cnn3c2)cc1	1
4.301029996	CHEMBL2315922	O=C(CN=c1[nH]cnc2ccc(C(F)(F)F)cc12)NC1CN(C2CCC(O)(c3nccs3)CC2)C1	0
4.769551079	CHEMBL3927609	N#Cc1ccc(-c2ccc(CC(C#N)NC(=O)C3CNCCCO3)cc2)cc1	1
4.698970004	CHEMBL1916535	O=C1COc2ccccc2N1CCN1CCC(NCc2cc3c(cn2)OCCO3)CC1	1
5.48148606	CHEMBL1173635	CC(C)Oc1ccc(S(C)(=O)=O)cc1C(=O)N1CCN(c2ccc(C#N)cc2F)CC1	2
5.823908741	CHEMBL4788650	CCN1CC2(CCN(CCc3ccc(F)cc3)CC2)OC(C)C1=O	2
4.920818754	CHEMBL3647052	CC1CCC(Cn2c(N3CCOC4CCCC43)nc3cc(-c4nc(=O)o[nH]4)nc(-c4cncc(Cl)c4)c32)CC1	1
6.15490196	CHEMBL4590477	Cc1cc(-c2ccnc3[nH]nc(C(F)(F)F)c23)cc(C2(CN)CCC2)c1	3
4.823908741	CHEMBL4641666	COc1nn(C)cc1C(=O)Nc1cccc(-c2cncn2C(C)C)n1	1
4.522878745	CHEMBL4845761	COc1ncc2cc1NS(=O)(=O)c1cccc(c1)/C(O)=N\Cc1cncc(c1)-c1cnn3ccc-2nc13	1
4.886056648	CHEMBL1939753	CCN(C)C(=O)c1ccc(C(c2cccnc2)N2CCN(Cc3ccccn3)CC2)cc1	1
4.698970004	CHEMBL4460019	CN1CCOc2c1cnn1c(-c3ccc4ccnc(NCC5(F)CCNCC5)c4c3)nnc21	1
4.096910013	CHEMBL583091	CCC1OC(=O)C(C)C(=O)C(C)C(OC2OC(C)CC(N(C)C)C2O)C(C)(O)CC(C)C(=O)C(C)C2N(C3CN(Cc4ccnc5ncccc45)C3)C(=O)OC12C	0
4.48148606	CHEMBL3889770	CN(C)CCCOc1ccc(-c2ccc3ncc4c(c3c2)n(C2CC(O)C2)c(=O)n4C)cn1	0
4.508638306	CHEMBL2164380	CC(CC#N)N1C(=O)c2ccccc2C1C(=O)NCc1ccc(OC(F)(F)F)cc1	1
5.107905397	CHEMBL3823095	Cc1nn(C2CCN(CC(=O)N(C)C)CC2)c(C)c1Nc1ncc(Cl)c(-c2cnn3ccccc23)n1	2
5.63638802	CHEMBL1092108	O=C(NCc1ccccc1)N(c1ccc(Br)cc1)C1CCN(Cc2ccncc2)CC1	2
6.299997603	CHEMBL244277	Cc1cnc(-c2ccc3c(c2)CCN(CCCSc2nnc(-c4cccn4C)n2C)CC3)o1	3
4.958607315	CHEMBL1939735	CCN(CC)C(=O)c1ccc(C(c2cccc(NC(=O)OC)c2)N2CCN(Cc3cccnc3)CC2)cc1	1
5.0	CHEMBL4215015	Cc1cc(-n2cc3c(n2)CN(C(=O)c2cc(C#N)ccc2OC(C)C(F)(F)F)C3)ccn1	2
5.0	CHEMBL4166144	COc1ncc(-c2cc(OC3CCOCC3)c3nc(=N)[nH]c(C)c3c2)cc1NS(=O)(=O)c1ccc(F)cc1F	2
4.22184875	CHEMBL3425814	O=c1ccc2ncc(F)c3c2n1CC3(O)CC12CCC(NCc3ncc4c(c3Cl)OCCO4)(CC1)CO2	0
6.090000276	CHEMBL46	Cc1nccn1CC1CCc2c(c3ccccc3n2C)C1=O	3
7.7000571	CHEMBL243896	Cc1cc(-c2ccc3c(c2)CCN(CCCSc2nnc(-c4ccc(C#N)cc4)n2C)CC3)no1	3
4.772113295	CHEMBL4646396	CN1CCN(Cc2cnc(NC(=O)C(=NN3CCCC3)c3ccc(S(=O)(=O)C4CC4)cc3)s2)CC1	1
5.0	CHEMBL3809595	FC(F)(F)Oc1ccc(-c2ccc3nnc(C(F)(F)F)n3c2)cc1	2
4.823908741	CHEMBL3785118	COc1ccc(-c2nnc(C(=O)N3CCC(Oc4ccc(CN5CCN(C)CC5)cc4)CC3)o2)cc1	1
4.602059991	CHEMBL4581441	N=c1[nH]c2ccc(S(=O)(=O)Cc3ccc(Cl)c(Cl)c3)cc2s1	1
5.346787486	CHEMBL3965469	Cc1nccn1-c1ccc(-c2cn(CC(=O)Nc3cccc(Cl)c3Cl)nn2)cn1	2
8.522878745	CHEMBL1257458	Cc1ccc(C(C)N2C3CCC2CC(Oc2cccc(C(N)=O)c2)C3)cn1	3
5.886056648	CHEMBL1290165	CC(C)S(=O)(=O)NC1CN(c2ccccc2)CC1c1ccc(-c2cccc(NS(C)(=O)=O)c2)cc1	2
5.065501549	CHEMBL1090189	COc1ccc(-c2nc(COc3cccc(CN(CC(=O)O)C(=O)Oc4ccc(C)cc4)c3)c(C)o2)cc1	2
5.200000237	CHEMBL1289268	O=C1OC2(CCC(c3nc4ccc(OC(F)(F)F)cc4[nH]3)CC2)CN1c1ccccc1F	2
4.522878745	CHEMBL4753185	CC(C)(CO)n1nc(-c2ccc3nc(OC4CC4)ccc3c2)c(C(N)=O)c1N	1
4.879426069	CHEMBL2331605	CC1CN(c2nc(N3CCOCC3C)c3ncc(-c4ccccc4)nc3n2)CC(C)O1	1
4.931814138	CHEMBL551684	O=C(NC1CCN(Cc2ccn(-c3ccc(C(F)(F)F)cc3)c2)CC1)N1CCCC(C(=O)N2CCCC2)C1	1
4.886056648	CHEMBL2036784	CN1CCN(C)C(C(=O)N2CCN(C(=O)Nc3ccc(Cl)c(Cl)c3)CC2)C1	1
4.602059991	CHEMBL4080076	Cc1c(-c2ccc(N3CCC(F)(F)C3)cc2)[nH]c2cc(F)cc(F)c2c1=O	1
4.823908741	CHEMBL2010849	CN(C(=O)Cc1ccc(-n2cnnn2)cc1)C1CCN(Cc2ccc(C(F)(F)F)nc2)CC1F	1
5.729787145	CHEMBL4782879	COc1ccc(-c2ccccc2C2CCN(CC(O)COc3ccc(-c4cn5ccccc5n4)cc3)CC2)cc1	2
5.163043263	CHEMBL477374	CC(C)C(=O)N(Cc1ccc(Cl)c(Cl)c1Cl)C1CCNC1	2
6.305394801	CHEMBL3774495	Fc1ccccc1-c1cnc(C2Cc3c([nH]c4ccccc34)C(C3CCOCC3)N2)[nH]1	3
5.195792395	CHEMBL4283104	Cc1cc(N=c2cc[nH]c3ccc(S(=O)(=O)C(C)(C)C)cc23)n[nH]1	2
6.199998172	CHEMBL1258268	Cc1ncoc1-c1nnc(SCCCNC2CCC3(c4ccc(C(F)(F)F)cc4F)CC23)n1C	3
7.522878745	CHEMBL4168811	COC(=O)c1ccc2c(c1)N=C(O)C2=C(Nc1ccc2c(c1)N(C(=O)CN1CCOCC1)CC2)c1ccccc1	3
4.404724288	CHEMBL4092912	O=C(c1ccc(CC2CCC(C(O)c3ccccc3)N2)cc1)N1CCN(Cc2nnn(CC3CC3)n2)CC1	0
4.886056648	CHEMBL3670638	COc1ccc(-c2nnc(C(=O)N3CC(Oc4ccc(CN5CC6(CCCO6)C5)cc4)C3)o2)cc1	1
4.795880017	CHEMBL1085567	COc1ccccc1CC(c1ccc(F)cc1)N1CCNCC1	1
4.397940009	CHEMBL4752127	CNC(=O)c1cc2c(-c3nc4c(-n5cc(CN(C)C)cn5)ccnc4[nH]3)cn(C)c2cn1	0
4.522878745	CHEMBL2105720	O=C(O)CSc1nnc(Br)n1-c1ccc(C2CC2)c2ccccc12	1
5.628932138	CHEMBL550402	CC(C)c1ccccc1C(=O)N(CC1CCCC1)C1CCNC1	2
4.22184875	CHEMBL3968947	O=C(O)CCCOc1ccc(-c2cc(OC(F)(F)F)ccc2Cl)cc1	0
6.790002704	CHEMBL219916	Oc1nc2ccccc2n1CCCN1CCC(n2c(O)nc3cc(Cl)ccc32)CC1	3
4.677780705	CHEMBL3359261	CC(C)(C)n1ncc2c1C(=O)CC1(CCN(C(=O)c3ccc4n[nH]cc4c3)CC1)C2	1
4.801342913	CHEMBL594534	Cc1cc(=Nc2ccccc2)[nH]c(=NCc2ccccn2)[nH]1	1
5.045757491	CHEMBL2333604	CN1CCC(COCc2cc(C(F)(F)F)cc(C3CC3)n2)(c2ccccc2)CC1	2
5.455931956	CHEMBL4205724	COc1cncc(NC(C(=O)c2c[nH]c3ccccc23)c2ccccc2)c1	2
6.27572413	CHEMBL3086048	O=C(NC(c1ccccc1)c1ccccc1)C1CCC(N2CCOCC2)CC1c1ccc(Br)cc1	3
5.494850022	CHEMBL1089301	Cc1[nH]c2ccccc2c1CCN1CCc2ccc(C=CC(=O)NO)cc2CC1	2
5.100000128	CHEMBL1835066	Cc1cccc(N=c2[nH]c(NC3COCCC3N)ncc2C(N)=O)c1	2
4.847711656	CHEMBL1125	Cc1cc2c(s1)Nc1ccccc1N=C2N1CCNCC1	1
4.522878745	CHEMBL4634386	CCSc1cc(C(O)(CCN(C)C)C(c2ccccc2)c2cc3cc(Br)ccc3nc2OC)cc(SCC)n1	1
5.0	CHEMBL3915620	CC#CC(CC(=O)O)c1ccc(OCc2ccc(CN3CCC4(C=Cc5ccccc54)CC3)cc2)cc1	2
5.0	CHEMBL4748435	O=C(NC1CCN(CCCF)CC1C(=O)NC1(c2ncccn2)CC1)c1cc(-c2ccc(F)cc2F)on1	2
4.93930216	CHEMBL2204276	Cc1ccc(N2CCN(Cc3cc(C(=O)NC4CCCCC4O)c(=O)n4ccccc34)CC2)nc1	1
4.721246399	CHEMBL4065907	CC(=O)N1CCOC(c2nc(-c3ccc(C(=O)Nc4cc(C(F)(F)F)ccn4)cc3F)c3c(=N)[nH]ccn23)C1	1
4.677780705	CHEMBL2164390	O=C(NCc1cccc(OC(F)(F)F)c1)C1c2ccccc2C(=O)N1CCc1ccccn1	1
4.88941029	CHEMBL1957796	CC(=O)NCCc1ccccc1-c1ccc(C2CNCCC23OC(=O)c2cc(F)c(F)cc23)c(C)c1	1
5.0	CHEMBL3786973	CCN=C(NS(=O)(=O)c1ccc(N)cc1)N1CC2(C=N1)CCCC2	2
5.356547324	CHEMBL463585	CCCCC1(c2ccc3[nH]ccc3c2)CCNC1	2
6.259637311	CHEMBL4647524	COc1cc(N2CC3CCC(C2)C3N=c2nc3n([nH]2)CCCCC3c2ccc(F)c(F)c2F)ncn1	3
4.698970004	CHEMBL4081974	COC(=O)NC1CC(C)(C)c2ccc(N=c3[nH]c(=NCC(F)F)c4occc4[nH]3)cc2N=C1O	1
5.617982957	CHEMBL3422762	COc1ccc2ncc(S(C)(=O)=O)c(CCC34CCC(NCc5ccc6c(n5)N=C(O)CO6)(CC3)CO4)c2n1	2
5.511449283	CHEMBL558928	O=C(NC1CCN(Cc2ccn(-c3ccc(C(F)(F)F)cc3)c2)CC1)N1CCCCC1CCO	2
4.522878745	CHEMBL2435856	CCc1nc(Oc2ccc(C(=O)O)cc2)ccc1CN1CCC(N2C(=O)N(C3CCOCC3)CC2c2ccccc2)CC1	1
4.602059991	CHEMBL2325410	Cc1ccc(C(SCC(N)C(=O)O)(c2ccccc2)c2ccccc2)cc1C	1
4.17442408	CHEMBL219128	CC(C)N1CCN(C(=O)N2CCC(C(C)(C)C)CC2)CC1	0
4.522878745	CHEMBL4278935	Oc1cc(-n2cccn2)ccc1-c1ccc(OC2CCNCC2(F)F)nn1	1
5.657577319	CHEMBL4644352	O=c1n(CCCCN2CCN(c3cccc4sccc34)CC2)nc2c(F)cccn12	2
5.0	CHEMBL507360	COc1nccc2c(=O)n(C)c(-c3ccc(OC4CCN(C5CCC5)CC4)cc3)nc12	2
5.397940009	CHEMBL4444105	CS(=O)(=O)c1ccc(-c2ccc3ncc(-c4cccc(S(C)(=O)=O)c4)n3n2)cc1	2
5.200000237	CHEMBL2069399	CCCCOc1ccc(C(=O)NC2COc3cccc(N4CCN(C)CC4)c3C2)cc1	2
5.400000186	CHEMBL3237574	CCCc1nc(Nc2cc(=NC3CCCCC3N)[nH]nc2C(N)=O)ccc1OC	2
4.853871964	CHEMBL2441423	Cc1cc2c(cc1CCN1CCN(C(=O)Cc3ccc(-n4cnnn4)cc3)CC1)COC2=O	1
5.700000504	CHEMBL242601	Cc1cnc(-c2nnc(SCCN3CCc4ccc(-c5cc(C)nn5C)cc4CC3)n2C)cn1	2
5.400000186	CHEMBL571221	CN1CCN(CCN2CCN(c3cccc(Cl)c3)C2=O)CC1	2
5.698970004	CHEMBL216486	O=C1CN(CCc2ccc(F)cc2)CCN1C1CCc2cc(CN3CCC(C(F)(F)F)CC3)ccc2C1	2
5.818156412	CHEMBL4238063	Cc1nnc(C(C)C)n1C1CC2CCC(C1)N2CCC(NC(=O)C1CCCC1)c1cccs1	2
4.0	CHEMBL3134098	CCC1(C)N=C(O)c2cc(S(=O)(=O)Nc3ccc(F)cc3F)cc(Cl)c2N=C1O	0
5.050609993	CHEMBL3747226	O=C(Nc1cccc(C(F)(F)F)c1)n1ccc2cc(Oc3ncnc4c3CCNC4)ccc21	2
5.49390104	CHEMBL4169479	OC1Cc2ccccc2C2(CCC(N3CCN(C4CCCCC4)CC3)CC2)O1	2
4.397940009	CHEMBL4748597	Cn1ccc2c(-c3nc4c(-n5cc(CN6CCC(O)C6)cn5)ccnc4[nH]3)cccc21	0
6.900008766	CHEMBL401576	Cc1noc2cc3c(cc12)CCN(CCCSc1nnc(-c2ccc(C(F)(F)F)cc2)n1C)CC3	3
5.853871964	CHEMBL4777155	COc1ccc2ncc(F)c(CCC3OCC(NCc4ccc5c(n4)N=C(O)CO5)CO3)c2n1	2
4.477555766	CHEMBL4216473	COCCOc1cc(F)c2c(Nc3ccc(NC(=O)Cn4cc(C(C)C)nn4)cc3)ncnc2c1	0
4.619788758	CHEMBL2164042	O=C(NCc1cccc(OC(F)(F)F)c1)C1c2ccccc2C(=O)N1CCc1ncc(F)cn1	1
5.568636236	CHEMBL2177301	CCn1cc(C2(c3cccc(-c4cncc(F)c4)c3)NC(=N)c3c(F)cccc32)cc(C)c1=O	2
4.698970004	CHEMBL557660	CSc1ccccc1C(=O)N(c1ccccc1)C1CCNC1	1
5.0	CHEMBL4210484	CC(Oc1ccc(S(C)(=O)=O)cc1C(=O)N1Cc2cn(-c3ccccc3)nc2C1)C(F)(F)F	2
5.638272164	CHEMBL4585977	CCC(CC)CN=c1c(C(N)=O)c[nH]c2ccc(-c3cccnn3)cc12	2
5.93305197	CHEMBL561279	CC1CCCN1CCc1ccc(-c2ccc(S(=O)(=O)N3C(C)COCC3C)cc2)cc1	2
5.531062194	CHEMBL3775825	CC(C)(C)c1cnc(C2Cc3c([nH]c4ccccc34)C(C3CCOCC3)N2)[nH]1	2
5.040958608	CHEMBL3936443	COc1c(Nc2ncc(Cl)c(=NC3C4C=CC(C4)C3C(N)=O)[nH]2)ccc2c1CCCC(N1CCN(C)CC1)C2	2
5.207608311	CHEMBL4755342	CC(C)C1OC2(CCN(CCc3ccccc3)CC2)CN(C)C1=O	2
4.48148606	CHEMBL2029718	CN(CCCC(=O)NC1CC1)C(=O)c1ccc2c(c1)c1c(n2C)CCC(C2CCOCC2)C1	0
5.0	CHEMBL4645423	COc1nc(C#N)cc2c1C1(O)C(O)C(CN(C)C)C(c3ccccc3)C1(c1ccc(C#N)cc1)O2	2
4.48148606	CHEMBL2325705	CS(=O)(=O)C1(c2cc(N3CCOCC3)nc(-c3cccc4[nH]ccc34)n2)CCOCC1	0
5.0	CHEMBL3663242	CC1Cn2c(nnc2-c2cnccn2)C(=O)N1Cc1cccc(C(F)(F)F)c1Cl	2
4.499999953	CHEMBL4472842	Cc1cc(-c2ccc3c(C4CCCCC4C(=O)Nc4cn(C)nc4C(N)=O)noc3c2)n[nH]1	0
4.522878745	CHEMBL4873647	CC(F)(F)COc1ncncc1CN=c1[nH]cc(C#N)c(=NC2CCC(O)C(C)(C)C2)[nH]1	1
6.744727495	CHEMBL2171418	Clc1ccc(OC(c2ccc3ccccc3c2)C2CNC2)cc1Cl	3
6.148741651	CHEMBL518431	O=c1c2ccccc2ncn1-c1ccc(OCCCN2CCCC2)cc1	3
4.522878745	CHEMBL4856534	Cc1c(N2CCC(C3(N)CC3)C2)c(F)cc2c(Cc3nc(=O)o[nH]3)cc(=O)n(C3CC3)c12	1
8.400007822	CHEMBL2146810	CCCCN1CCCC1Cn1nc(Cc2ccc(Cl)cc2)c2ncccc2c1=O	3
4.496209317	CHEMBL2017582	COc1cc(-c2cn(C3CC(C(F)(F)F)CCN(CC(F)(F)F)C3=O)nn2)ccc1-n1cnc(C)c1	0
5.180456064	CHEMBL2164356	Cc1cccc(CCN2C(=O)c3ccccc3C2C(=O)NCc2ccc(OC(F)(F)F)cc2)n1	2
5.0	CHEMBL3759944	COc1cc(N)c(Cl)cc1C(=O)NC1CCN(CC2CCN(C(=O)C(C)(C)C)CC2)CC1OC	2
5.721246399	CHEMBL3640290	COc1nc(N2CC3C(=O)N(C)C(=N)NC3(c3ccc(F)cc3F)C2)nc(C)c1F	2
5.958607315	CHEMBL3605146	OC1=Nc2nc(CNC34CCC(CCc5c(F)cnc6ccc(OCC(F)(F)F)nc56)(CC3)OC4)ccc2OC1	2
4.982966661	CHEMBL1086275	Fc1cccc(OC(F)F)c1CC(c1ccccc1)N1CCNCC1	1
7.096910013	CHEMBL4476621	O=C(NNC(S)=Nc1ccc(Cl)c(Cl)c1)c1ccccc1O	3
6.699991797	CHEMBL1107	CCCCN(CCCC)CCC(O)c1cc2c(Cl)cc(Cl)cc2c2cc(C(F)(F)F)ccc12	3
5.271565049	CHEMBL3627895	Cc1ncn(-c2cc(Cl)c(C(=O)NCC(c3cccc(F)c3)c3nc4ccc(Cl)cc4[nH]3)c(Cl)c2)n1	2
5.096910013	CHEMBL555347	O=C(Nc1ccc(C(F)(F)F)cc1)N1CCC(c2nc(-c3ccccn3)no2)CC1	2
5.200000237	CHEMBL4535475	CC1(c2ccc(-n3cnnn3)cc2)N=C(O)N(CC(=O)c2ccc(F)cc2F)C1=O	2
5.13667714	CHEMBL1092931	Cc1ccc(OC(=O)N(CC(=O)O)Cc2cccc(OCc3nc(-c4cccc(Cl)c4)oc3C)c2)cc1	2
4.193820026	CHEMBL4060556	O=C(c1ccccc1)N1CCc2oc(-c3ccc(F)cn3)nc2C1	0
5.698970004	CHEMBL2204277	O=C(NC1CCCCC1O)c1cc(CN2CCN(c3cc4ccccc4cn3)CC2)c2ccccn2c1=O	2
5.800000875	CHEMBL1257809	Cc1ncoc1-c1nnc(SCCCN2CCC3CC3(c3ccc(C(F)(F)F)cc3)CC2)n1C	2
6.0	CHEMBL3237573	Cc1ccc(=Nc2cc(=NC3CCCCC3N)[nH]nc2C(N)=O)[nH]c1C(C)C	3
4.602059991	CHEMBL3289798	N=c1[nH]c(-c2ccc(F)cc2)cn1CC(O)c1ccc(C(F)(F)F)cc1Cl	1
5.568636236	CHEMBL4067682	COc1ccc(Cn2c(=O)n3ncnc3c3c4c(sc32)CN(CC2CCOCC2)CC4)c(F)c1	2
4.522878745	CHEMBL2029412	O=C(NCC(=O)N1CCC(NC2CCC(O)(c3ccccn3)CC2)C1)c1cccc(C(F)(F)F)c1	1
5.392544977	CHEMBL4102670	Cc1nc2n(c(=O)c1CCN1CCN(c3cccc4sccc34)CC1)CCCC2O	2
4.522878745	CHEMBL4753641	O=C(Nc1cnn(-c2csc(C(=O)NC3COC3)c2)c1)Nc1ccccc1Cl	1
5.254144805	CHEMBL488060	CNCc1cc(F)ccc1Oc1ccc(Cl)c(Cl)c1	2
4.494850022	CHEMBL2030445	CS(=O)(=O)Cc1cc(N2CCOCC2)nc(-c2ccc3nc[nH]c3c2)n1	0
4.48148606	CHEMBL2062564	CC(=O)Nc1ccc2cnn(-c3cc(NC4CC4)n4ncc(C#N)c4n3)c2c1	0
6.0	CHEMBL255619	Cc1ncoc1-c1nnc(SCCCN2CCc3cc4nc(CC5CC5)oc4cc3CC2)n1C	3
4.22184875	CHEMBL2041165	COc1cc(N2C(=O)N(c3ccc(-c4coc(C(=O)O)c4)cc3)C(=O)C23CCN(Cc2ncccc2C)CC3)ncn1	0
4.397940009	CHEMBL4856950	CCS(=O)(=O)c1ccc(C(CC(=O)NC)C(=O)Nc2ccc(C(O)(C(F)(F)F)C(F)(F)F)cc2)cc1	0
5.300000202	CHEMBL427836	CCc1nc2c3c(ccc2o1)CCN(CCCSc1nnc(-c2ocnc2C)n1C)CC3	2
5.0	CHEMBL4530550	COc1cc(C(O)(CCN(C)C)C(c2cc3cc(Br)ccc3nc2OC)c2cccc(C)c2F)cc(OC)n1	2
4.966576245	CHEMBL3330811	COc1ccc(-n2cnc3c(-c4ccccc4)csc3c2=O)cc1	1
5.283996656	CHEMBL3696479	Cc1c(CCN2CCN(CC(O)c3ccc4c(c3C)COC4=O)CC2)ccc2c1COC2=O	2
5.394694954	CHEMBL2017412	COc1cc(-c2cn(CC(=O)NC3C4CC5CC(C4)CC3C5)nn2)ccc1-n1cnc(C)c1	2
6.42365865	CHEMBL2204941	Fc1ccc(-c2cnc(C3Cc4c([nH]c5ccccc45)C(C4CCOCC4)N3)[nH]2)cc1	3
7.80631897	CHEMBL3422979	COc1cnc2c(CCC34CCC(NCc5ccc6c(n5)N=C(O)CO6)(CC3)CO4)ccnc2c1	3
4.821023053	CHEMBL4787520	COC(=O)N(C)c1c(N)nc(-n2nc(Cc3ccccc3F)c3cc(F)ccc32)[nH]c1=N	1
6.0	CHEMBL4581466	Cc1cn(CC(=O)NC2CCN(c3c(F)cc4c(=O)c(C(=O)O)cn(C5CC5)c4c3Cl)C2)cn1	3
4.232844134	CHEMBL375745	CS(=O)(=O)c1ccc(-c2noc(C(CC3CC3)C(N)C(=O)N3CCC(F)C3)n2)c(F)c1	0
5.193820026	CHEMBL3806029	Cc1cc2ncc3c(n2n1)CN(C1COC(c2cc(F)c(F)cc2F)C(N)C1)C3	2
4.522878745	CHEMBL3355552	CC(C)(O)C1CCC(N=c2ccn3ncc(-c4cccc(C(F)(F)F)c4)c3[nH]2)CC1	1
4.76700389	CHEMBL365062	NCc1ccc(F)c(C2CCN(C(=O)c3cc(C(N)=O)cc(-c4nc(-c5cccs5)no4)c3)CC2)c1	1
4.055517328	CHEMBL4207042	CNC(=O)c1cnc(N)c(OC2CN(C(=O)Cc3ccc(OC(F)(F)F)cc3)CC2(F)F)c1	0
4.602059991	CHEMBL744	N=c1[nH]c2ccc(OC(F)(F)F)cc2s1	1
5.48148606	CHEMBL1770720	O=C(NC1CCC(c2cccc(F)c2F)Cn2c(CC(F)(F)F)cnc21)N1CCC2(CC1)OC(O)=Nc1ncccc12	2
4.677780705	CHEMBL2409400	COc1cc2nnc(C(N)=O)c(Nc3ccc(C)cc3F)c2cc1N1CCC(N(C)C)CC1	1
4.522878745	CHEMBL4632672	COc1nn(-c2cnccn2)cc1C(=O)Nc1cccc(-c2nncn2C(C)C)n1	1
5.0	CHEMBL1224092	CCCC1(C(=O)c2ccc3n[nH]cc3c2)CCCN1	2
5.980053318	CHEMBL493679	CC(C)(C)CCN1CCC(CNC(=O)c2ccc(Cl)c(Cl)c2)CC1	2
5.698970004	CHEMBL554506	COC1CCN(S(=O)(=O)c2ccc(-c3ccc(CCN4CCCC4C)cc3)cc2)CC1	2
5.522878745	CHEMBL522235	Clc1ccc(-n2c(-c3ccccc3Cl)nc3c(N4CCCCC4)ncnc32)cc1	2
5.37675071	CHEMBL2010851	CN(C(=O)Cc1ccc(S(C)(=O)=O)cc1)C1CCN(Cc2ccc(C(F)(F)F)cc2)CC1F	2
4.522878745	CHEMBL4436233	CN=c1[nH]ccc(-c2[nH]nc3nc(N4CCC5(CC4)COC(C)C5N)n(C)c(=O)c23)c1Cl	1
6.537602002	CHEMBL1803004	CS(=O)(=O)Nc1ccc2ccc3ncc(-c4ccccc4)cc3c(=O)c2c1	3
6.017728767	CHEMBL4761704	O=C(NC1CCN(C2CCCCC2)CC1C(=O)NCCc1ccccn1)c1cc(-c2ccc(F)cc2F)on1	3
4.522878745	CHEMBL4551182	CCOc1cc(C(c2cc3cc(C#N)ccc3nc2OC)C(O)(CCN(C)C)c2cc(OC)nc(OC)c2)cc(OC(C)C)n1	1
4.950000176	CHEMBL568294	CC(C)(C)C1(C)Cc2c(CN3CCC4(CC3)CCN(C(=O)c3ccc(N)cn3)CC4)cccc2O1	1
6.677780705	CHEMBL4288848	CCOc1cc(CN2CCC(COc3cccc4cccnc34)CC2)cc(OCC)c1-c1ccc(F)cc1	3
5.036212173	CHEMBL4647399	CCSc1cc(C(O)(CCN(C)C)C(c2cc3cc(Br)ccc3nc2OC)c2ccnc(OC)c2OC)cc(SCC)n1	2
4.900000142	CHEMBL2022731	O=C(Nc1ccc(-c2n[nH]c(=NCCCCN3CCCC3)o2)cc1)c1ccccc1F	1
2.408935393	CHEMBL1782574	COC1COCCC1NC1CCC(C(=O)N2CCN(c3nc(C(F)(F)F)cs3)CC2)(C(C)C)C1	0
4.494850022	CHEMBL4476297	CC(C)c1ccc(-c2cc(CN3CCOCC3)nn2C2CCC2)cc1	0
5.26760624	CHEMBL198387	CC(C)(C)C1CCC2(CC1)CCN(c1ccc(OC(F)(F)F)cc1)C(=O)N2Cc1ccc(C(=O)Nc2nn[nH]n2)cc1	2
6.638272164	CHEMBL4288439	CC1(C)CC(Oc2ccc(-c3ccc(-n4cccn4)cc3O)nn2)CC(C)(C)N1	3
7.821023053	CHEMBL214021	O=C(NC1CCN(Cc2ccc3c(c2)OCO3)CC1)c1cc(=O)c2ccc(F)cc2o1	3
5.214670165	CHEMBL3617456	N=c1nc(N2CCC(N)CC2)c2sc(-c3ccc(C(F)(F)F)cc3)cc2[nH]1	2
7.059981845	CHEMBL409224	COc1ccccc1Oc1ccccc1CN1CCC2(CC1)CCN(C(=O)c1ccc(Cl)cc1)CC2	3
4.700000069	CHEMBL2022732	CCN(CC)CCCCN=c1[nH]nc(-c2ccc(NC(=O)c3ccccc3F)cc2)o1	1
6.301029996	CHEMBL487708	O=C(C1CC1c1ccc(C(F)(F)F)cc1)N1CCN(S(=O)(=O)c2cc(-c3cc[nH]n3)cc(C(F)(F)F)c2)CC1	3
4.301029996	CHEMBL4103847	Cc1cc(COc2nc(=N)[nH]c3ccn(Cc4ccccn4)c23)no1	0
5.643974143	CHEMBL1645172	Cc1ccc2nc(CN3CCN(C(=O)CC(c4ccccc4)c4ccc(F)cc4)CC3)oc2c1	2
5.0	CHEMBL4784443	O=C(NC1CCN(C2CCCCC2)CC1C(=O)NCc1ccccc1)c1cc(-c2ccc(F)cc2F)on1	2
5.455931956	CHEMBL5081133	CCC(=O)N(CC1(N2CCN(Cc3ccccc3)CC2)CC1)c1cccc(C(F)(F)F)n1	2
5.823908741	CHEMBL4286628	C=CC(=O)NC1CCN(c2ccc(C(N)=O)c(Nc3ccc(N4CCOCC4)nc3)n2)C1	2
4.397940009	CHEMBL4762995	Cc1nnc(-c2ccc3c(c2)c(-c2nc4c(-n5cc(CN(C)C)c(C)n5)ccnc4[nH]2)cn3C)o1	0
4.389339837	CHEMBL2017581	COc1cc(-c2cn(C3CC([Si](C)(C)C)CCN(Cc4ccccc4)C3=O)nn2)ccc1-n1cnc(C)c1	0
4.48148606	CHEMBL4215835	CC(CC(=O)O)c1cccc(-n2c(C(N)=O)cc3ccc(OC(F)(F)F)cc32)n1	0
4.522878745	CHEMBL4875243	COc1ncc2cc1NS(=O)(=O)c1cccc(c1)/C(O)=N\CCn1cc(cn1)-c1cnn3ccc-2nc13	1
4.515700161	CHEMBL3425805	O=C(Oc1cc2c(nc1CNC13CCC(CC4(O)Cn5c(=O)ccc6ncc(F)c4c65)(CC1)OC3)N=C(O)CO2)c1ccccc1	1
5.318758763	CHEMBL1086534	CCOC(=N)c1ccc(-c2ccc3cc(CCN4CCCC4C)ccc3n2)s1	2
5.068033885	CHEMBL1086274	COc1cccc(F)c1CC(c1ccccc1)N1CCNCC1	2
4.522878745	CHEMBL4859823	COC1=CC2C3Cc4c(COC(=O)C=Cc5ccccc5)cc(OC)c(OC(=O)C=Cc5ccccc5)c4C2(CCN3C)CC1=O	1
5.420216403	CHEMBL563779	COc1cccc2c1OC(c1ccc(OCCCN3CCCC3C)cc1)C(C)S2(=O)=O	2
6.0	CHEMBL256477	CCc1nn(C)c2cc3c(cc12)CCN(CCCSc1nnc(-c2cccc4nc(C)ccc24)n1C)CC3	3
5.142667504	CHEMBL4076794	COc1cccc(-c2cc3c(NC4CCC(C)(N)C4(C)C)c(C(N)=O)cnn3c2)c1	2
4.0	CHEMBL4293085	O=C(NCc1ccc(OC(F)(F)F)c(Cl)c1)c1ccc(S(=O)(=O)N=c2nc[nH]s2)c(F)c1	0
5.804100348	CHEMBL3922790	CCN1CCCC1CNC(=O)c1ccc(Cn2c(Cc3c(Cl)cccc3Cl)nc3ccccc32)cc1	2
7.537602002	CHEMBL1215691	N#Cc1ccc(N2N=C(c3ccc4nc(O)oc4c3)CC2c2ccc(F)cc2)cc1	3
4.700000069	CHEMBL2147308	COc1cnc(-c2c(F)ccc(F)c2CCNC(=O)c2ccc(COCC(F)(F)F)nc2)cn1	1
4.823908741	CHEMBL3924243	CC1CCC2C(C)C(CC(=O)Nc3ccc(Cl)c(-c4ccccn4)c3)OC3OC4(C)CCC1C32OO4	1
4.48148606	CHEMBL2326471	N=c1[nH]c2cc3c(cc2s1)CCN(Cc1ncon1)CC3	0
6.30980392	CHEMBL4074038	O=C(C1CC1)N1CCc2c(sc3c2c2ncnn2c(=O)n3Cc2ccc(Cl)cc2)C1	3
5.698970004	CHEMBL508712	Cc1cccc2c(=O)n(C)c(-c3ccc(OC4CCN(C5CCC5)CC4)cc3)nc12	2
4.494850022	CHEMBL2151321	CC(C)Oc1cc(-n2cnc3ccc(=NC(C)c4ccc(F)cn4)[nH]c32)[nH]n1	0
5.013228266	CHEMBL186482	COC(=O)Cc1ccc(CNC(=O)C2CSCN2C(=O)CC(N)Cc2ccccc2F)cc1	2
6.0	CHEMBL4472076	O=C(Cn1ccnn1)NC1CCN(c2c(F)cc3c(=O)c(C(=O)O)cn(C4CC4)c3c2Cl)C1	3
4.37675071	CHEMBL3794265	O=c1cnc2ccc(F)c3c2n1CC3CN1CCC(NCc2cc3c(nn2)OCCO3)CC1	0
4.568636236	CHEMBL3786683	Cc1c(OCF)ccc2c1C(=O)N(Cc1ccccc1-c1ccccc1)C2C(=O)NC(C)(C)C	1
5.0	CHEMBL4641177	CCSc1cc(C(O)(CCN(C)C)C(c2cc3cc(Br)ccc3nc2OC)c2cccc(OC)c2F)cc(SCC)n1	2
5.518557371	CHEMBL453630	CNC(C)c1cc(C(F)(F)F)ccc1Oc1ccc(Cl)c(Cl)c1	2
4.337242168	CHEMBL3785865	Cc1c(O)ccc2c1C(=O)N(Cc1ccccc1-c1ccccc1)C2C(=O)NC(C)(C)C	0
4.322393047	CHEMBL2382343	COc1ccc2nccc(C(O)CCC3CCN(C4CC(c5c(F)cccc5F)C4)CC3C(=O)O)c2c1	0
5.599999383	CHEMBL1834757	Cc1cccc(N=c2[nH]c(NC3CCCNC3)ncc2C(N)=O)c1	2
4.498940738	CHEMBL4080347	N#Cc1c(N)ncnc1N1CCCC1c1nc2cccc(C#CCCCC(=O)N3CCOCC3)c2c(=O)n1-c1ccccc1	0
4.48148606	CHEMBL3786562	CC(C)(C)NC(=O)C1c2ccc(C#N)cc2C(=O)N1Cc1ccccc1-c1ccccc1	0
4.48148606	CHEMBL3823297	COc1cc(N2CCN(C(C)=O)CC2)ccc1Nc1ncc(Cl)c(-c2cnn3ccccc23)n1	0
5.200000237	CHEMBL3917428	O=C(O)CCc1ccc2cc(Cc3ccccc3)cc(N3CCN(CCc4ccc(OCCCN5CCCCCC5)cc4)CC3)c2n1	2
5.522878745	CHEMBL1086579	Cc1cc(CN2CCN(c3c(Br)cnc4[nH]c(N5CCN(C)CC5)nc34)CC2)no1	2
4.935542011	CHEMBL2087084	CC(C)c1noc(N2CCN(c3ncc(OCc4ccncc4C#N)cn3)C(C)C2)n1	1
5.677780705	CHEMBL1782566	COC1COCCC1NC1CCC(C(=O)N2CCN(c3cncc(C(F)(F)F)c3)CC2)(C(C)C)C1	2
4.397940009	CHEMBL5082250	N#Cc1ccc2[nH]cc(CCCCN3CCN(c4ccc(C(=O)CCC5CCN(Cc6ccccc6)CC5)cc4)CC3)c2c1	0
6.197910742	CHEMBL3775050	Fc1ccc(-c2cnc(C3Cc4c([nH]c5ccccc45)C(C4CCOCC4)N3)[nH]2)c(F)c1	3
5.809668302	CHEMBL550308	O=C(NCc1ccc(O)cc1Cl)C1CCN(Cc2ccn(-c3ccc(C(F)(F)F)cc3)c2)CC1	2
4.679853714	CHEMBL3827512	O=C(CCCc1cnn[nH]1)NC1CCN(C(=O)OCc2cc(Cl)cc(Cl)c2)CC1	1
4.730487056	CHEMBL1080069	CCCN(C(=O)c1cccc(Cl)c1Cl)C1CCNC1	1
3.698970004	CHEMBL3605557	CCn1c(C(C)NS(=O)(=O)c2ccc(C#N)nc2)nc2cnc(C(F)(F)F)cc21	0
5.200659451	CHEMBL4859888	Cn1cc(-c2nc3[nH]ccc(-c4ccc5c(c4)CCCC5NC(=O)c4nc(C(C)(C)C)no4)c-3n2)cn1	2
4.721246399	CHEMBL4874855	COc1ccc(-c2ccc(COC3CC(N=C=S)C3)nc2)cc1F	1
4.698970004	CHEMBL436673	CCc1ccccc1Oc1cc(C)ncc1CN(C)C	1
7.522878745	CHEMBL1951779	CCOc1ccc(C2(O)CCC(N3CCC(NC(=O)CNC(=O)c4cccc(C(F)(F)F)c4)C3)CC2)cn1	3
4.920818754	CHEMBL4640840	Cc1ncc(-c2cc(NC(=O)c3ccc(OCc4ccccn4)cc3)c(C)cc2C)[nH]1	1
4.522878745	CHEMBL4748253	COC(C)c1c(NC(=O)Nc2cnc(-n3nccn3)c(Cl)c2)cnc2cc(Cl)nn12	1
4.913640169	CHEMBL3605131	OC1=Nc2nc(CNC34CCC(CCc5c(F)cnc6ccc(OCC7(O)COC7)nc56)(CC3)OC4)ccc2OC1	1
5.15490196	CHEMBL3605125	CC(C)(O)CCOc1ccc2ncc(F)c(CCC34CCC(NCc5ccc6c(n5)N=C(O)CO6)(CC3)CO4)c2n1	2
3.522878745	CHEMBL4861982	COC1CC(N)C2CN(c3c(F)cc4cc(C(=O)O)c(=O)n5c4c3OCC5C)CC2C1	0
4.48148606	CHEMBL3786473	CC(c1ccccc1)N1C(=O)c2ccccc2C1C(=O)NC(C)(C)CO	0
4.677780705	CHEMBL3787134	COc1ccc(-c2nnc(C(=O)N3CC(Oc4ccc(CN(C)C)cc4)C3)o2)cc1	1
5.769551079	CHEMBL561324	COc1ccc2c(c1)OC(c1ccc(OCCCN3CCCC3)cc1)C(C)S2(=O)=O	2
4.657577319	CHEMBL3898577	COC1CC(n2c(=O)n(C)c3cnc4cc(F)c(-c5ccc(OCCCN(C)C)nc5F)cc4c32)C1	1
5.148741651	CHEMBL1802909	CN(Cc1cnccn1)S(=O)(=O)Nc1ccc2ccc3ncc(-c4cnn(C)c4)cc3c(=O)c2c1	2
4.0	CHEMBL4753698	O=C1N2CC(CCC2F)N1OS(=O)(=O)O	0
6.0	CHEMBL4450984	N=c1nnn(CCC(=O)NC2CCN(c3c(F)cc4c(=O)c(C(=O)O)cn(C5CC5)c4c3Cl)C2)[nH]1	3
5.397940009	CHEMBL214983	O=C1CN(CCc2ccc(F)cc2)CCN1C1CCc2cc(Cn3ccnc3)ccc2C1	2
3.995201122	CHEMBL218410	CC(C)N1CCN(C(=O)N2CCC(C(=O)OC(C)(C)C)CC2)CC1	0
4.795880017	CHEMBL3291062	Cc1onc(C(=O)N2C3CCC2CC(Nc2cc(=O)n(C)c4cc(F)c(F)cc24)C3)c1C	1
6.4867824	CHEMBL1957718	CCC1(c2cccc(NS(C)(=O)=O)c2)C2CN(CC3Cc4ccccc4C3)CC21	3
4.698970004	CHEMBL2408789	Cc1cc(-c2n[nH]c3cc(NC(=O)NC(C)c4ccccc4)ncc23)ccn1	1
5.022276395	CHEMBL1809073	CNCC(=O)N1CCN(c2ccc(Nc3ncc(Cl)c(-c4cnc5ccccn45)n3)c(OC)c2)CC1	2
7.045757491	CHEMBL3582314	c1ccc2c3c([nH]c2c1)C(C1CCCCC1)NC(c1ncc(-c2ccncc2)[nH]1)C3	3
4.638272164	CHEMBL5078395	CCC1=C(N2CCC3(CCN(CC(O)c4ccc5c(c4C)COC5=O)CC3)C2=O)COC1=O	1
4.677780705	CHEMBL2409175	CC(=O)Nc1cc(Nc2cc(NC3CC3)n3ncc(C#N)c3n2)ccc1C	1
6.522878745	CHEMBL210537	CC(=O)Nc1cccc(N2CCN(CCCCNS(=O)(=O)c3ccc(C)cc3)CC2)c1	3
4.946537395	CHEMBL4744702	NC(=O)c1cc(Cl)c2cc(-c3cc4c(s3)CNCC4)cnn12	1
8.397940009	CHEMBL4541837	COC(C)(C)CC#Cc1c(Cl)c2c(Cl)cc(C(N)=O)nc2n1C1CCCNC1	3
5.710001025	CHEMBL410885	O=C(c1ccncn1)N1CCC2(CCN(Cc3cccc(Oc4ccccc4)c3)CC2)CC1	2
5.080921908	CHEMBL2315933	Nc1cccnc1C1CCC(N2CC(NC(=O)CN=c3[nH]cnc4ccc(C(F)(F)F)cc34)C2)CC1	2
5.173925197	CHEMBL4443422	Cc1sc(-c2ccccc2Cl)cc1C(=O)NC(CN)c1ccccc1	2
4.522878745	CHEMBL4741924	CNC(=O)c1cn(CC(F)CCc2ccc(=NC(=O)Cc3cc(OC4CC(F)(F)C4)cc(C)n3)[nH]n2)nn1	1
5.769551079	CHEMBL2364639	COc1cc2c(cc1OC)C1CC(OC(=O)C(N)C(C)C)C(CC(C)C)CN1CC2	2
4.48148606	CHEMBL2164544	N#Cc1cc(F)cc(-c2nc(-c3ccccn3)no2)c1	0
5.400000186	CHEMBL3237558	NC(=O)c1n[nH]c(=NC2CCCCC2N)cc1Nc1cccc(C2CC2)n1	2
5.060480747	CHEMBL583465	COc1ccc(CCN2C(=O)N(NS(C)(=O)=O)CC2c2ccc(Cl)cc2)cc1	2
4.119186408	CHEMBL364102	CC(C)C(Oc1ccc(CNC(=O)C2CCCN2C(=O)CC(N)Cc2cc(F)ccc2F)cc1)C(=O)O	0
5.698970004	CHEMBL3792423	O=C1OCc2cc(CCC3CCN(C(=O)Cc4ccc(-n5cnnn5)nc4)CC3)ccc21	2
7.100015437	CHEMBL557110	O=C1N(CCN2CCCC(OCc3ccccc3)C2)CCN1c1cccc(Cl)c1	3
4.882728704	CHEMBL2017583	COc1cc(-c2cn(C3CC(C(F)(F)F)CN(CC(F)(F)F)C3=O)nn2)ccc1-n1cnc(C)c1	1
5.494850022	CHEMBL3582321	Cc1nc(C2(c3cnn(CC4CC4)c3)NC(c3ncc(-c4ccc(F)cn4)[nH]3)Cc3c2[nH]c2ccccc32)no1	2
4.019999994	CHEMBL2346971	OC1(c2cccnc2)CCN(c2ccc3nnc(C(F)(F)F)n3n2)CC1	0
7.37675071	CHEMBL2146851	N#Cc1ccc(CCN2CCN(CCc3ccc4nonc4c3)CC2)cc1	3
4.22184875	CHEMBL3735281	CCS(=O)(=O)n1cc2c(n1)CN(C1COC(c3cc(F)ccc3F)C(N)C1)C2	0
4.761502265	CHEMBL2152252	CNC(=O)c1nc(-c2ccc(Cl)c(S(=O)(=O)Nc3cccc(F)c3F)c2)cnc1N	1
5.0	CHEMBL4763016	CN1C(=O)c2c(F)cccc2Oc2cc(NC3CCC(O)CC3)ncc21	2
4.573488739	CHEMBL569184	COc1ccc(CCN2C(=O)N(NS(C)(=O)=O)CC2c2ccc(OC)cc2)cc1	1
5.200000237	CHEMBL4224878	N#Cc1cnccc1COc1cnc(N2CCN(c3noc(C(F)(F)F)n3)CC2)nc1	2
4.300000029	CHEMBL1835072	COc1ccc(Nc2nc(NC3CCOCC3N)ncc2C(N)=O)cc1	0
4.48148606	CHEMBL2206792	COCCC(Oc1ncnc2c1cnn2-c1ccccc1OC)C(=O)Nc1ccc(C)cn1	0
5.031517051	CHEMBL4862137	CCS(=O)(=O)c1ccc(C(NC(=O)OC)C(=O)Nc2ccc(C(O)(C(F)(F)F)C(F)(F)F)cc2)nc1	2
5.677780705	CHEMBL539863	Cc1cccc(N=C(N)c2ccc(-c3ccc(Cl)cc3)o2)c1	2
5.899998417	CHEMBL564741	CC(c1cccc(C(F)(F)F)c1)N1CCN(CCN2Cc3ccccc3C2)C1=O	2
5.522878745	CHEMBL1236904	Cc1cc(CN2CCN(c3c(Br)cnc4nc(-c5ccc(N6CCN(C)CC6)cc5)[nH]c34)CC2)no1	2
5.499999679	CHEMBL563274	CN(CCN1CCN(c2cccc(Cl)c2)C1=O)CC12CCC(CC1)C2(C)C	2
4.769551079	CHEMBL3289443	COC(=O)N1CCC(C)(CN2CCC3(CC2)CN(S(C)(=O)=O)c2ncccc23)CC1	1
4.853871964	CHEMBL2409410	COc1cc2nnc(C(N)=O)c(Nc3ccc(C)cc3F)c2cc1C1CCN(CCO)CC1	1
6.301029996	CHEMBL519252	O=C(C1CC1c1ccc(C(F)(F)F)cc1)N1CCN(S(=O)(=O)c2cc(-c3cn[nH]c3)cc(C(F)(F)F)c2)CC1	3
6.958607315	CHEMBL2146878	N#Cc1ccc(CCN2CCN(CCc3ccc4c(c3)COC4=O)CC2)cc1OC(F)(F)F	3
4.514278574	CHEMBL3425929	CN1CCN(C)c2nc(CNC34CCC(CC5(O)Cn6c(=O)ccc7ncc(F)c5c76)(CC3)OC4)ccc21	1
4.48148606	CHEMBL2180019	CC1=NC(C)(c2cccc(-c3cccnc3)c2)N=C1N	0
5.388914267	CHEMBL4776009	CC(=O)N1CCN(CCCOCc2cc(C)n(-c3ccc(Cl)c(Cl)c3)n2)CC1	2
5.698970004	CHEMBL3319003	COc1cnc2ccc(=O)n(CCN3CCC(c4c[nH]c5ccc(C#N)cc45)CC3)c2c1	2
4.605548319	CHEMBL442242	Cc1nn(C)cc1-c1ccc2cc(CCN3CCCC3C)ccc2n1	1
4.638272164	CHEMBL4458562	Cc1cnc(Nc2ccnn2C)nc1-c1cn2c(n1)C(=O)N(Cc1ccc(F)c(F)c1)CC2	1
5.259637311	CHEMBL3618324	COc1cc(-n2cnn3cc(-c4ccc(Cl)cc4)cc3c2=O)ccc1OCCN1CCCC1	2
4.522878745	CHEMBL2029572	O=C(N1CCC(NC2CCC(O)(c3ccc(-c4ncccn4)cn3)CC2)C1)C1(O)CCN(c2cc(C(F)(F)F)ccn2)CC1	1
4.397940009	CHEMBL1086074	CC1CCCN1CCc1ccc2nc(-c3cnc4c(c3)OCO4)ccc2c1	0
4.096910013	CHEMBL3233179	CC(C)N(C)C1CCC(N2CCC(NC(=O)c3cccc(C(F)(F)F)n3)C2=O)C(CS(C)(=O)=O)C1	0
4.602059991	CHEMBL4748367	CN(C)CCNCc1ccc(-c2cc3c(NC(CO)c4ccccc4)[nH]cnc-3n2)cc1F	1
4.522878745	CHEMBL5085311	CC1CC2c3ccccc3NC2C(c2c(F)cc(C=CC(=O)O)cc2F)N1CC(C)(C)F	1
6.0	CHEMBL404363	Cc1ccc2c(-c3nnc(SCCCN4CCc5ccc6nc(C(F)(F)F)oc6c5CC4)n3C)cccc2n1	3
4.499999953	CHEMBL2070936	N#CC1(NC(=O)C2CCCCC2C(=O)N2CCN(c3ccc(F)cc3)CC2)CC1	0
5.537602002	CHEMBL455681	Cn1c(-c2ccc(OC3CCN(C4CCCC4)CC3)cc2)nc2ccccc2c1=O	2
4.096237378	CHEMBL2325736	CS(=O)(=O)NCCC(NC(=O)C1(N)CCN(c2ncnc3[nH]ccc23)CC1)c1ccc(Cl)cc1	0
5.431798276	CHEMBL2403316	O=c1ncn(Cc2c(F)cc(F)cc2F)c2ccc(Oc3ccccc3)cc12	2
5.37675071	CHEMBL1951431	CC(C)=CCn1c(N2CCCC(N)C2)c(C#N)c2ncn(Cc3ccnc4ccccc34)c(=O)c21	2
5.142667504	CHEMBL3092629	CN1Cc2cccc(Oc3ncccc3NC(=O)Nc3ccc(OC(F)(F)F)cc3)c2C1C(C)(C)C	2
4.0	CHEMBL4642726	Cn1nccc1C1CCCC1Oc1cc(F)c(S(=O)(=O)Nc2ccncn2)cc1F	0
5.853871964	CHEMBL3828585	CN(CC=Cc1ccc(C(F)(F)F)cc1)Cc1ccc2c(c1)CCCC2	2
4.657577319	CHEMBL3785810	Cc1c(OC(F)F)ccc2c1C(=O)N(Cc1ccccc1-c1ccccc1)C2C(=O)NC(C)(C)C	1
5.721246399	CHEMBL3086037	O=C(NC(c1ccncc1)c1ccc(Cl)cc1)C1CCC(N2CCOCC2)CC1c1ccc(Br)cc1	2
6.058985756	CHEMBL453880	CNCc1ccc(Cl)cc1Oc1ccc(F)c(C(F)(F)F)c1	3
4.431798276	CHEMBL3417742	COc1ccc(Oc2ccc(S(=O)(=O)C3(C(=O)NO)CCC4(CCNCC4)C3)cc2)cc1	0
5.455931956	CHEMBL3605143	CC(C)CCOc1ccc2ncc(F)c(CCC34CCC(NCc5ccc6c(n5)N=C(O)CO6)(CC3)CO4)c2n1	2
5.449771647	CHEMBL1091163	OC(c1cccnc1)(c1cccnc1)C(c1ccccc1)N1CCCOCC1	2
6.251811973	CHEMBL472363	O=C(COc1cccc(Cl)c1)NC1CCN(Cc2ccn(-c3ccc(C(F)(F)F)cc3)c2)CC1	3
5.602059991	CHEMBL4566588	Fc1ccc(-c2nc(C3CCNCC3)sc2-c2ccnc(N=c3[nH]ncs3)n2)cc1	2
4.327902142	CHEMBL3218890	COc1cccc(-n2cc3nc(-c4cccnc4C)n(CC4CCCN(C(C)C)C4)c(=O)c3n2)c1	0
9.602059991	CHEMBL1257820	NC(=O)c1cccc(OC2CC3CCC(C2)N3CCCc2ccccc2)c1	3
6.065501549	CHEMBL4632807	CC(C)Oc1cncc(-c2ccc3[nH]nc(C(=O)NCC4CCOCC4)c3c2)c1	3
5.017728767	CHEMBL4741307	O=C(NC1CCN(C2CCCC2)CC1C(=O)NC1(c2ncccn2)CC1)c1cc(-c2ccc(F)cc2F)on1	2
4.602059991	CHEMBL4067401	CCCn1c(=O)c2nc(-c3cnn(CC#Cc4cccc(OC(F)(F)F)c4)c3)[nH]c2n(CC)c1=O	1
5.173925197	CHEMBL4210353	CS(=O)(=O)c1ccc(N2CCC(F)(F)CC2)c(C(=O)N2Cc3cn(-c4cncc(F)c4)nc3C2)c1	2
5.48148606	CHEMBL384400	CCN(CC)Cc1ccc2c(c1)CCC(N1CCN(CCc3ccc(Cl)cc3)CC1=O)C2	2
4.0	CHEMBL3608755	Cn1ccc(COc2cnc3ccc(=O)n(CCN4CCC(NCc5ccc6c(n5)N=C(O)CO6)CC4)c3c2)n1	0
5.48148606	CHEMBL4567042	CCC(CC)CN=c1c(C(N)=O)c[nH]c2ccc(-c3ccc(C)nc3)cc12	2
5.167491087	CHEMBL258132	CN(C)C(=O)C(N)c1ccc(C(=O)Nc2cc(-c3cccs3)ccc2N)cc1	2
4.483464626	CHEMBL4463714	Cc1ccc2oc(-c3c4c(=N)[nH]nc(O)c4nn3-c3ccc(NC(=O)C=CCN(C)C)cc3)c(C)c2c1	0
4.48148606	CHEMBL3628219	CS(=O)(=O)c1ccc(-c2cnn3ccc(-c4cccc(S(C)(=O)=O)c4)cc23)cc1	0
5.318758763	CHEMBL5089365	CCC(=O)N(CC1(C2CCN(Cc3ccccc3)CC2)CCOCC1)c1cccc(C(F)(F)F)n1	2
4.522878745	CHEMBL2058843	CC1(C)N=C(O)Cn2c1nc(-c1ccc(F)cc1)c2Nc1ccc(F)c(Cl)c1	1
5.700000504	CHEMBL553238	O=C1N(CCN2Cc3ccccc3C2)CCN1Cc1ccc(Cl)cc1	2
4.549750892	CHEMBL4288103	CN1CCC(c2nc(-c3ccc(F)cc3)c(-c3ccnc(Nc4ccc(N5CCNCC5)cc4)n3)s2)CC1	1
4.744727495	CHEMBL3219120	COCC(C)Oc1cc(Oc2ccc(C(=O)N3CCC3)cc2)cc(C(=O)Nc2cnc(C)cn2)c1	1
6.0	CHEMBL4459336	O=C(CSc1nc2ccccc2[nH]1)NC1CCN(c2c(F)cc3c(=O)c(C(=O)O)cn(C4CC4)c3c2Cl)C1	3
4.657577319	CHEMBL3289794	N=c1[nH]ccn1CC(O)c1cccc(Cl)c1Cl	1
4.48148606	CHEMBL2313230	CCCN(c1cncnc1)P(=O)(c1ccccc1)c1ccccc1	0
4.522878745	CHEMBL2048868	COc1cccc(C=C2SC(=O)N=C2O)c1N1CCCC(N)C1	1
8.853871964	CHEMBL4170680	COC(=O)c1ccc2c(c1)N=C(O)C2=C(Nc1ccc(N2C(=O)CCC2CN2CCN(C)CC2)cc1)c1ccccc1	3
6.835647144	CHEMBL3774626	c1ccc2c3c([nH]c2c1)C(C1CCOCC1)NC(c1ncc(-c2ccsc2)[nH]1)C3	3
4.522878745	CHEMBL5075032	CC(N=c1nc(O)c2cnn(C3CCCC3)c2[nH]1)C(=O)N1CC2(CC(F)C2)C1	1
5.400000186	CHEMBL256016	Cc1ncoc1-c1nnc(SCCCN2CCc3cc4nc(C(C)C)oc4cc3CC2)n1C	2
6.0	CHEMBL2103830	COc1cc(Nc2ncc(F)c(N=c3ccc4c([nH]3)N(COP(=O)(O)O)C(=O)C(C)(C)O4)n2)cc(OC)c1OC	3
4.891773344	CHEMBL4866102	c1ccc(COc2cccc(-c3nc4sccn4c3-c3ccncn3)c2)cc1	1
5.0	CHEMBL4288997	C=CC(=O)NC1CCN(c2ccc(C(N)=O)c(Nc3ccc(N4CCC(F)(F)CC4)cc3)n2)C1	2
5.134896025	CHEMBL564243	O=C(NCC1CCCCC1O)NC1CCN(Cc2ccn(-c3ccc(C(F)(F)F)cc3)c2)CC1	2
5.560667306	CHEMBL3289444	CC(C)OC(=O)N1CCC(C)(CN2CCC3(CC2)CN(S(C)(=O)=O)c2ncccc23)CC1	2
8.15490196	CHEMBL2146755	O=[N+]([O-])c1ccc(CCN2CCN(CCc3ccc([N+](=O)[O-])cc3)CC2)cc1	3
4.585026652	CHEMBL1091218	Cc1ccc(OC(=O)N(CC(=O)O)Cc2cccc(OCc3nc(-c4ccc(C(F)(F)F)cc4)oc3C)c2)cc1	1
4.522878745	CHEMBL4571835	CCN(C)C(=O)Oc1cc(C(C)N(C)C)cc2cccnc12	1
4.702458332	CHEMBL4848008	Cc1cc(C=CC#N)cc(C)c1Oc1nc(Nc2ccc(C#N)cc2)nc2c1CSCC2	1
5.958607315	CHEMBL2179804	C=CC(=O)N1CCCC(n2nc(-c3cccc(C(=O)Nc4ccc(C(C)C)cc4)c3)c3c(N)ncnc32)C1	2
5.602059991	CHEMBL2022867	c1ccc(-n2cc(-c3ccnc4ccccc34)cn2)cc1	2
5.720000164	CHEMBL567419	CC(C)COc1ccccc1CN1CCC2(CC1)CCN(C(=O)c1ccncc1)CC2	2
5.0	CHEMBL4633025	COc1cc(C(O)(CCN(C)C)C(c2cc3cc(Br)ccc3nc2OC)c2cccc3c2OCO3)cc(OC(F)F)n1	2
4.721246399	CHEMBL570781	CC(C)c1ccccc1C(=O)N(C1CCC1)C1CCNC1	1
4.769551079	CHEMBL2409397	COc1cc2nnc(C(N)=O)c(Nc3ccc(C)cc3F)c2cc1N1CCN(C(C)C)CC1	1
4.522878745	CHEMBL5077530	CC(=O)c1c(-c2ccc(O)cn2)oc2ccc(O)c(CN3CCC3)c12	1
6.243036963	CHEMBL558456	CC1CCCN1CCc1ccc(-c2ccc(S(=O)(=O)NCc3ccccc3)cc2)cc1	3
5.494850022	CHEMBL257517	COc1ccc(-c2nc(CCOc3cccc(CC4C(=O)N(c5ccc(C(C)(C)C)cc5)C4C(=O)O)c3)c(C)o2)cc1	2
5.397940009	CHEMBL2409310	CCOc1cc2[nH]cc(C(N)=O)c(=Nc3cccc(Cl)c3Cl)c2cc1C1CCN(C)CC1	2
4.301029996	CHEMBL2314063	O=C(NC1CC2CCCC2(C(=O)N2CCc3ncc(C(F)(F)F)cc3C2)C1)C1CCOCC1	0
7.150028088	CHEMBL573216	COc1ccccc1Oc1ccccc1CN1CCC2(CC1)CCN(C(=O)c1ccncn1)CC2	3
5.0	CHEMBL3417061	Fc1ccc(Cn2cc(NCCN3CCCCC3)nn2)cc1F	2
4.585026652	CHEMBL52348	CCCc1cn(-c2ccc(F)cc2)c2ccc(Cl)cc12	1
4.48148606	CHEMBL2029736	CCNC(=O)CCC(CO)N(C)C(=O)c1ccc2c(c1)c1c(n2C)CCC(C2CCOCC2)C1	0
4.48148606	CHEMBL3586573	CCN1C(=O)CN=C2NC=C(c3ccc(-c4nc[nH]n4)nc3C)N=C21	0
5.48148606	CHEMBL384000	CCN(CC)Cc1ccc2c(c1)CCC(N1CCN(CCC3CCCCC3)CC1=O)C2	2
4.602059991	CHEMBL1835999	CN(C(=O)c1ccc(-n2cccn2)cc1)C1CCN(C2CCC2)C1	1
5.499999679	CHEMBL256471	Cc1nc2cc3c(cc2s1)CCN(CCCSc1nnc(-c2ocnc2C)n1C)CC3	2
4.0	CHEMBL4645788	Cn1nccc1C1CCCC1Oc1cc(F)c(S(=O)(=O)Nc2ccncn2)c(F)c1	0
5.800000875	CHEMBL549894	CC(C)N1CCN(CCN2CCN(c3cccc(OC(F)(F)F)c3)C2=O)CC1	2
5.0	CHEMBL4218894	CC(Oc1ccc(S(C)(=O)=O)cc1C(=O)N1Cc2cn(C3CCCC3)nc2C1)C(F)(F)F	2
4.13076828	CHEMBL4102181	O=C(c1cccc(F)c1)N1CCc2oc(-c3ccc(F)cn3)nc2C1	0
4.602059991	CHEMBL4440584	N=c1[nH]c2ccc(S(=O)(=O)Cc3ccccc3)cc2s1	1
4.0	CHEMBL4093377	FC(F)(F)c1ccc2c(=Nc3ccc(Cl)nc3)[nH][nH]c2c1	0
6.585026652	CHEMBL4288417	CCOc1cc(CN2CCC(c3ncc(-c4ccc(F)cc4)[nH]3)CC2)cc(OCC)c1-c1ccc(F)cc1	3
6.124938737	CHEMBL1835150	N=c1ccc(-c2ccc3c(c2)[nH]c2c(C(N)=O)cnc(NC(C4CC4)C(F)(F)F)c23)c[nH]1	3
5.200000237	CHEMBL3736345	CC(C)(C)n1nnc2c1CCC(n1cnc(-c3ccc(F)cc3)n1)C2	2
4.943095149	CHEMBL4164312	O=S(=O)(CC1CC1)NC1CN(c2ccc3c(c2)C(Cc2ccccc2)C(N2CCC2)CO3)C1	1
6.0	CHEMBL3410223	Cc1nc(C#Cc2ccnc(Cl)c2)c(C)n1-c1ccc(OC(F)(F)F)cc1	3
4.889999849	CHEMBL1836215	Cc1c(-c2noc(-c3ccc(OC(C)C)c(C#N)c3)n2)ccc2c1CCN(C(CO)CO)C2	1
4.906578315	CHEMBL3185736	Cc1cccc(C(=O)Nc2cccc(NC(=O)c3cccc(C)c3)c2)c1	1
5.040958608	CHEMBL1809046	COc1cc(C2CCNCC2)ccc1Nc1ncc(Cl)c(-c2cnc3ccccn23)n1	2
7.48148606	CHEMBL1258502	NC(=O)c1cccc(OC2CC3CCC(C2)N3CC(=O)N2CCCC2)c1	3
5.26760624	CHEMBL1771095	Cc1cnc(N2CCC(C3CCN(c4cc(C#N)nc(C)n4)CC3)CC2)cn1	2
4.301029996	CHEMBL4284935	CCCCC(CCO)N=c1[nH]c(=N)[nH]c2c1CN(C(=O)c1csc(C)n1)CC2	0
5.744727495	CHEMBL5093338	CNC(=O)c1c(-c2ccc(OC)cc2)oc2ccc(O)c(CN3CCC4(COC4)C3)c12	2
5.823908741	CHEMBL4473609	Cc1cc(=Nc2nccc(-c3sc(C4CCNCC4)nc3-c3ccc(F)cc3)n2)cc(C)[nH]1	2
4.522878745	CHEMBL3908849	NC(=O)n1cc(NC(=O)N2CCCC2C(=O)Nc2cccc(OC(F)(F)F)c2)c2ccccc21	1
4.494850022	CHEMBL1085592	Cc1nc(-c2cnccn2)sc1-c1ccc2cc(CCN3CCCC3C)ccc2n1	0
5.200000237	CHEMBL558058	CN(CCN1CCN(c2cccc(C(F)(F)F)c2)C1=O)CC12CCC(CC1)C2(C)C	2
4.778325003	CHEMBL4289783	Fc1ccc(N2CCN(CCCc3c[nH]c4ccc(F)cc34)CC2)c(-c2ccccc2)c1	1
4.978810701	CHEMBL218974	CC1(COc2ccc(OC(F)(F)F)cc2)Cn2cc([N+](=O)[O-])nc2O1	1
4.399999968	CHEMBL1276947	O=C(O)C12CC1CN(C1CCC3(Cc4ccccc4Cc4ccccc43)C1)C2	0
4.911863911	CHEMBL3736267	CC1(C)c2cc(C3CCN(CC4(O)CCOCC4)CC3)ccc2C(=O)c2c1[nH]c1cc(C#N)ccc21	1
5.795880017	CHEMBL2036749	O=C(Nc1ccc(Cl)c(Cl)c1)N1CCN(CC2CCCNC2)CC1	2
4.657577319	CHEMBL2059316	O=C1COc2ccccc2N1CCCN1CCC(n2c(O)nc3ncccc32)CC1	1
5.47070057	CHEMBL569832	CCNS(=O)(=O)c1ccc(-c2ccc(CCN3CCCC3C)cc2)cc1	2
4.499999953	CHEMBL1171008	O=C(O)c1ccccc1Oc1ncc(Cl)cc1NS(=O)(=O)c1ccc(Cl)c(Cl)c1	0
5.408935393	CHEMBL4278050	CN(CC=Cc1ccc(C(F)(F)F)cc1)Cc1ccc2c(c1)OCCO2	2
5.638272164	CHEMBL5092587	CCC(=O)N(CC1(N2CCN(CCOc3ccccc3)CC2)CCOCC1)c1cccc(C(F)(F)F)n1	2
8.508638306	CHEMBL2146865	CC(CN1CCN(CCc2ccc([N+](=O)[O-])cc2)CC1)c1ccc([N+](=O)[O-])cc1	3
4.522878745	CHEMBL552196	Cc1c(O)noc1C1CCN(C(=O)NC2CC2c2ccccc2)CC1	1
4.096910013	CHEMBL3233188	CC(C)N(C)C1CCC(N2CCC(NC(=O)c3cccc(C(F)(F)F)c3)C2=O)C(CS(=O)(=O)C(C)(C)C)C1	0
5.657577319	CHEMBL4519972	COc1cc(C(O)(CCN(C)C)C(c2cc3cc(Br)ccc3nc2OC)c2cccc(OC)c2OC)cc(OC)n1	2
5.096910013	CHEMBL4868403	CCS(=O)(=O)c1ccc(C(CC(=O)N(C)C)C(=O)Nc2ccc(C(O)(C(F)(F)F)C(F)(F)F)cc2)cc1	2
6.0	CHEMBL1288674	N#Cc1ccc(CNC(=O)N(c2cccc(F)c2)C2CCN(CCC3(c4cccc(F)c4)CCN(C(=O)c4c(Cl)cccc4Cl)CC3)CC2)cc1	3
5.621602099	CHEMBL4755340	CNc1cc(F)cc2cc(C(=O)Nc3ccc(CO)cc3CN(CCO)C3CCCCC3)c(O)nc12	2
4.522878745	CHEMBL3809754	CC(C)(C)c1cc(=NC(=O)n2ccc3ncc(Oc4ncnc5c4CNC5)cc32)[nH]o1	1
5.167491087	CHEMBL5084344	CCC(=O)N(CC1(N2CCN(Cc3ccccc3)CC2)CCOCC1)c1cccc(C(F)(F)F)n1	2
5.102372909	CHEMBL2036773	CCN1CCOC(CN2CCN(C(=O)Nc3ccc(Cl)c(Cl)c3)CC2)C1	2
5.0	CHEMBL3221495	CCOCC(Oc1ncnc2c1cnn2-c1ncccc1Cl)C(=O)Nc1ccc(Cl)cn1	2
5.045757491	CHEMBL2333615	CN1CCC(COCc2cc(C(F)(F)F)cc(C3CC3)n2)(c2cccc(F)c2)CC1	2
4.48148606	CHEMBL2326491	N=c1[nH]c2cc3c(cc2s1)CCN(CC(F)(F)F)CC3	0
6.099999035	CHEMBL243859	Cc1cc(-c2ccc3c(c2)CCN(CCCSc2nnc(C4CCCC4)n2C)CC3)no1	3
8.282329497	CHEMBL3422967	COc1cc(C)c2nccc(CCC34CCC(NCc5ccc6c(n5)N=C(O)CO6)(CC3)CO4)c2n1	3
4.283996656	CHEMBL4094942	COc1ccc2ccc(=O)n(CC(N)C3CCC(NCc4ccc5c(n4)N=C(O)CO5)CO3)c2n1	0
5.251811973	CHEMBL2164368	O=C(NCc1ccc(OC(F)(F)F)cc1)C1c2c(F)cccc2C(=O)N1CCc1ccccn1	2
2.850000001	CHEMBL4	CC1COc2c(N3CCN(C)CC3)c(F)cc3c(=O)c(C(=O)O)cn1c23	0
5.660747366	CHEMBL3596509	COc1cccc2c1[nH]c(=N)n1nc(CN3CCN(c4ccncc4)CC3C)nc21	2
5.0	CHEMBL2415098	COc1cc(-c2nc3n(n2)CCOC3c2ccccc2C(F)(F)F)ccc1-n1cnc(C)c1	2
4.744727495	CHEMBL1083462	Cc1c(-c2ccc3cc(CCN4CCCC4C)ccc3n2)cnn1-c1ccc(N(C)C)nn1	1
5.619788758	CHEMBL2043170	COc1cc(N2C(=O)N(c3ccc(-c4ccccc4C(=O)O)cc3)C(=O)C23CCN(Cc2ncccc2C)CC3)ncn1	2
4.774690718	CHEMBL1080790	CC(C)(C)CN(C(=O)c1cccc(Cl)c1Cl)C1CCNC1	1
6.863279433	CHEMBL53661	OC1=NCCN1CCN1CCC(c2cn(C3CCCCC3)c3ccc(Cl)cc23)CC1	3
4.638272164	CHEMBL2164443	CS(=O)(=O)c1ccc(C(CC2CCCC2)C(=O)Nc2nccs2)cc1F	1
4.886056648	CHEMBL4532124	NC(=O)c1c[nH]c2ccc(-c3cccnc3)c(F)c2c1=NC1CCOCC1	1
4.769551079	CHEMBL4637559	NC1CCC(n2cc(-c3ccc4cc[nH]c4c3)c(C(F)(F)F)n2)C1	1
4.326979093	CHEMBL4636306	COCc1ccncc1-c1ccc2[nH]nc(C(=O)NCC3CCOCC3)c2c1	0
5.853871964	CHEMBL4753045	CC1(C)C(=O)N=C2NC(n3nc(Cc4c(F)ccc(F)c4F)c4cc(Cl)ccc43)=NC(N)=C21	2
5.100000128	CHEMBL2022496	O=C(Nc1ccc(-c2n[nH]c(=NCCCN3CCCCC3)o2)cc1)c1ccccc1F	2
4.823908741	CHEMBL2177920	CCn1cc(C2(c3cccc(-c4cncnc4)c3)NC(=N)c3c(F)cccc32)cc(C)c1=O	1
5.017728767	CHEMBL4778917	CCCc1nn(C2=NC(N)=C3C(=NC(=O)C3(C)C)N2)c2ccc(Cl)cc12	2
5.0	CHEMBL2158301	CC(C)(N)C(=O)N1CCC(c2ccc(NC(=O)c3ncc(C#N)[nH]3)c(C3=CCCCC3)c2)CC1	2
5.301029996	CHEMBL4277084	Cc1c(CN2CCOCC2)cc(-c2ccc(C(C)C)cc2)n1Cc1ccc(F)cc1	2
5.602059991	CHEMBL479252	Cc1nc2ccc(F)cc2c(=O)n1-c1ccc(OCCCN2CCCC2)cc1	2
4.045757491	CHEMBL245969	CN(C)C(=O)C(c1ccc(N(C)C(=O)c2ccc(F)cc2)cc1)C(N)C(=O)N1CCC(F)C1	0
6.295849483	CHEMBL3775851	c1ccc2c3c([nH]c2c1)C(C1CCOCC1)NC(c1ncc(C24CC5CC(CC(C5)C2)C4)[nH]1)C3	3
5.623423043	CHEMBL4799744	Cc1ccc(NC(=O)c2cccc(C(F)(F)F)c2)cc1C#Cc1nn(CC2CCN(C)C2)c2ncnc(N)c12	2
4.522878745	CHEMBL4646510	CS(=O)(=O)n1cc2c(n1)CN(C1CC(N)C(c3cc(F)ccc3F)OC1C(F)(F)F)C2	1
4.522878745	CHEMBL3634013	COc1ccc(C(C)NC(=O)COc2cc(C(F)(F)F)c3c(-c4ccccc4)nn(C)c3n2)cc1	1
6.671620397	CHEMBL17157	CC(C)(C)c1ccc(C(O)CCCN2CCC(C(O)(c3ccccc3)c3ccccc3)CC2)cc1	3
5.721246399	CHEMBL4649237	NCCCCn1cc(-c2ccc3cc[nH]c3c2)c(C(F)(F)F)n1	2
5.031517051	CHEMBL3890736	O=C(CCCCc1cnn[nH]1)NC1CCN(C(=O)OCc2cc(Cl)cc(Cl)c2)CC1	2
4.48148606	CHEMBL2029739	CN(CCCC(=O)NCC#N)C(=O)c1ccc2c(c1)c1c(n2C)CCC(C2CCOCC2)C1	0
5.515557792	CHEMBL3627896	Cc1ncn(-c2cc(Cl)c(C(=O)NCC(c3cccc(F)c3)c3nc4cc(Cl)cc(C)c4[nH]3)c(Cl)c2)n1	2
8.057991947	CHEMBL3422768	COC(=O)c1ccc2ncc(F)c(CCC34CCC(NCc5ccc6c(n5)N=C(O)CO6)(CC3)CO4)c2n1	3
4.0	CHEMBL3427414	Cc1cc(F)ccc1-c1c(Oc2ccc(C=CC(=O)O)cc2)c2ccccc2oc1=O	0
5.0	CHEMBL4543668	COc1cc(C(O)(CCN(C)C)C(c2cc(OC)nc(N(C)C)c2)c2cc3cc(Br)ccc3nc2OC)cc(OC)n1	2
5.400000186	CHEMBL1289936	O=C1OC2(CCC(c3nc4ccc(C(F)(F)F)cc4[nH]3)CC2)CN1c1ccccn1	2
4.958607315	CHEMBL2409409	COc1cc2nnc(C(N)=O)c(Nc3ccc(C)cc3F)c2cc1C1CCN(C(C)C)CC1	1
4.477555766	CHEMBL3289796	Cc1[nH]c(=N)n(CC(O)c2ccc(Cl)cc2Cl)c1C	0
5.283996656	CHEMBL3822619	CCc1nn(C2CCN(C(C)=O)CC2)cc1Nc1ncc(Cl)c(-c2cnn3ccccc23)n1	2
6.744727495	CHEMBL4094163	Cc1cc(C=CC#N)cc(C)c1Oc1nc(=NC2CCN(Cc3ccc(S(N)(=O)=O)cc3)CC2)[nH]c2ccsc12	3
6.197226275	CHEMBL4636778	CC(O)CN1C(C)CN(CCSC(c2ccc(F)cc2)c2ccc(F)cc2)CC1C	3
4.22184875	CHEMBL3425924	O=c1ccc2ncc(F)c3c2n1CC3(O)CC12CCC(NCc3ccc4c(n3)NCCO4)(CC1)CO2	0
4.0	CHEMBL2070948	CC(C)(C#N)c1cnc(N2CCN(C(=O)C3CCCCC3C(=O)NC3(C#N)CC3)CC2)s1	0
5.850780887	CHEMBL3310484	Fc1cc(C(CC2CNC2)Oc2ccccc2F)ccc1Cl	2
4.602059991	CHEMBL4793579	COC(=O)c1cc(OCC(COS(=O)(=O)O)OS(=O)(=O)O)ccc1OCCCCOS(=O)(=O)O	1
4.958607315	CHEMBL3787457	O=C(c1nnc(-c2ccccc2)o1)N1CCC(Oc2ccc(CN3CCCC3)cc2)CC1	1
4.522878745	CHEMBL4462577	COc1ccc(-c2cc(OCCN(C)c3ncc(C(=O)NO)cn3)c3ncnc(C)c3c2)cn1	1
5.175874166	CHEMBL1779008	COc1cc(F)ccc1-c1cncc(CNC(C)C)c1	2
5.0	CHEMBL1672558	O=C(O)C1CN(Cc2ccc(-c3nc4cc(Cc5ccccc5F)ccc4s3)c(F)c2)C1	2
4.652512691	CHEMBL375571	CC(C)N1CCN(C(=O)N2CC=C(c3ccccc3)CC2)CC1	1
5.13076828	CHEMBL4751496	COC(=O)N(C)c1c(N)nc(-n2nc(Cc3ccccc3F)c3cc(C#N)ccc32)[nH]c1=N	2
5.036212173	CHEMBL4781060	CN(c1cnn(-c2ccnc3[nH]c(-c4cccc5c4ccn5C)nc23)c1)C1CCOCC1N	2
5.008773924	CHEMBL4578698	CC1OCC2(CCN(c3nc(N)c(Sc4ccnc(C5CC5)c4Cl)c(=O)n3C)CC2)C1N	2
5.199970641	CHEMBL4522177	COC1CCN(Cc2cc(-c3ccc(C(C)C)cc3)n(-c3ccc(F)cc3)n2)CC1	2
4.48148606	CHEMBL2180027	COc1ccc(C2(c3cccc(-c4cncnc4)c3)N=C(C)C(N)=N2)cc1C	0
4.532140417	CHEMBL2325729	NC1(C(=O)NC(CCN2CCCCC2)c2ccc(Cl)cc2)CCN(c2ncnc3[nH]ccc23)CC1	1
4.853871964	CHEMBL3785343	CN(Cc1ccc(OC2CN(C(=O)c3nnc(-c4ccccc4)o3)C2)cc1)CC1(C)COC1	1
8.0	CHEMBL296419	COc1ccc(CCN2CCC(N=c3[nH]c4ccccc4n3Cc3ccc(F)cc3)CC2)cc1	3
4.522878745	CHEMBL4868571	COc1ncc2cc1NS(=O)(=O)c1cc(c(F)cc1F)/C(O)=N\Cc1cncc(c1)-c1ccnc3ccc-2cc13	1
5.13076828	CHEMBL3764895	CC(C)(N)c1cc(C(=O)NC2CCc3ccc(Oc4ccnc5c4CCC(O)=N5)cc3C2)cc(C(F)(F)F)c1	2
4.638272164	CHEMBL4634634	CC1CC1C(=O)N1CCN(c2cnc(C#N)c(-c3cnn(C)c3)n2)CC1C	1
5.700000504	CHEMBL1290706	O=C1OC2(CCN(c3nc4ccc(C(F)(F)F)cc4[nH]3)CC2)CN1c1ccccc1	2
4.300000029	CHEMBL240185	O=C(c1ccc(F)cc1)N1CCN(c2ccc(OCCCN3CCCCC3)cc2)C(=O)C1	0
5.102372909	CHEMBL4777291	COc1ccc2ncc(F)c(CCC3OCC(NCc4ccc(Cl)c(Cl)c4)CO3)c2n1	2
5.619788758	CHEMBL3605122	OCCCCOc1ccc2ncc(F)c(CCC34CCC(NCc5ccc6c(n5)N=C(O)CO6)(CC3)CO4)c2n1	2
5.397940009	CHEMBL3290012	O=S(=O)(NCCCCN1CCC(c2noc3cc(F)ccc23)CC1)c1cc2ccccc2s1	2
5.920818754	CHEMBL4461938	CC1OCC2(CCN(c3nc4n[nH]c(-c5ccnc(Cl)c5Cl)c4c(=O)n3C)CC2)C1N	2
5.075720714	CHEMBL2333617	CN(C)c1cc(C(F)(F)F)cc(COCC2(c3ccc(F)cc3)CCNCC2)n1	2
5.744727495	CHEMBL4459971	CCc1nc(C)cn2nc(-c3cc(=O)n4cc(C5CCN(C)CC5)cc(C)c4n3)cc12	2
4.522878745	CHEMBL4787718	CCOc1ccc2cc(-c3nn(C(C)CCO)c(N)c3C(N)=O)ccc2c1	1
4.675717545	CHEMBL4544141	O=C1OCc2cc(C3CN4CCN(C(=O)Cc5ccc(-n6cnnn6)cc5)CC4CO3)ccc21	1
5.0	CHEMBL5088000	CC(N=c1ccn2ncc(-c3cnn(CCO)c3)c2[nH]1)c1cc(F)ccc1OCC(F)F	2
4.962573502	CHEMBL375131	FC(F)(F)Oc1ccccc1CC(c1ccccc1)N1CCNCC1	1
5.146301788	CHEMBL1080789	O=C(c1cccc(Cl)c1Cl)N(CCC1CC1)C1CCNC1	2
6.744727495	CHEMBL3086041	O=C(NC(c1ccc(Cl)cc1)c1ccc(F)cn1)C1CCC(N2CCOCC2)CC1c1ccc(Br)cc1	3
6.0	CHEMBL3410207	C(#Cc1ncn2c1COc1ccccc1-2)c1ccccc1	3
5.0	CHEMBL3930002	O=C(O)CC(c1ccc(Cl)c(F)c1)N(Cc1ccc(OCCN2C(=O)CCC2=O)c(F)c1)CC1CC1	2
4.721246399	CHEMBL2036781	O=C(Nc1ccc(Cl)c(Cl)c1)N1CCN(C(=O)C2CN(C3CC3)CCN2)CC1	1
7.832682665	CHEMBL12713	OC1=NCCN1CCN1CCC(c2cn(-c3ccc(F)cc3)c3ccc(Cl)cc23)CC1	3
6.468521083	CHEMBL4632471	Cc1ccc(C(=O)Nc2ccc(CN3CCN(CCO)CC3)c(C3CC3)c2)cc1C#Cc1cnc2cccnn12	3
5.823908741	CHEMBL2041175	Cc1cccnc1CN1CCC2(CC1)C(=O)N(c1ccc(-c3ccc4scnc4c3)cc1)C(=O)N2c1cc(O)ncn1	2
6.096910013	CHEMBL4745124	Cc1ccc2c(c1)C(C1=CC(C)N(C)CC1)=Nc1cc(Cl)ccc1N2	3
4.744727495	CHEMBL3940633	CC1=C(N2C(=O)C3(CCN(CC(O)c4ccc5c(c4C)COC5=O)CC3)CC2C)COC1=O	1
4.0	CHEMBL3763694	Cn1cnc(-c2cc(C(=O)NC3CCc4ccc(Oc5ccnc6c5CCC(O)=N6)cc4C3)cc(C(F)(F)F)c2)c1	0
5.0	CHEMBL4285083	C=CC(=O)NC1CCN(c2ccc(C(N)=O)c(Nc3ccc(C(=O)N4CC(C)OC(C)C4)cc3)n2)C1	2
5.356547324	CHEMBL3112960	NCC1(c2cccc(Cl)c2)CCC(n2nc(-c3cccnc3)ccc2=O)CC1	2
5.337242168	CHEMBL4060757	N=c1[nH]ccn2c(C3CN(C4CCOCC4)CCO3)nc(-c3ccc(C(=O)Nc4cc(C(F)(F)F)ccn4)cc3F)c12	2
5.251811973	CHEMBL4749146	O=C(NO)c1ccc(CCCN2CCC(CNC3CC3c3ccccc3)CC2)cc1	2
5.193820026	CHEMBL2069928	c1cncc(-c2ccc(-c3noc(C4CN5CCC4CC5)n3)o2)c1	2
7.199970641	CHEMBL257536	Cc1ncoc1-c1nnc(SCCCN2CCc3cc4c(cc3CC2)OCC(O)=N4)n1C	3
6.0	CHEMBL3787662	C=CC(=O)Nc1cccc(Oc2nc(Nc3ccc(N4CCN(C)CC4)cc3)nc3[nH]ccc23)c1	3
5.920818754	CHEMBL3318993	Cc1cc2nc(C3CCN(CCn4c(=O)ccc5ncc(F)cc54)CC3)[nH]c2cc1Cl	2
4.958607315	CHEMBL4590996	COc1cc(C(O)(CCn2ccnc2)C(c2cc3cc(Br)ccc3nc2OC)c2cccc(OC)c2OC)cc(OC)n1	1
4.920818754	CHEMBL606029	O=C(c1cc(Cc2c[nH]c(=O)c3cc(Cl)c(Cl)n23)ccc1F)N1CCC2(CCCN2)CC1	1
4.473660723	CHEMBL2314057	O=C(N1CCc2ncc(C(F)(F)F)cc2C1)C12CCCC1CC(NC1CCCCC1)C2	0
4.48148606	CHEMBL3291422	COc1ncnc(Cn2cc(C(=O)NCC(F)F)c3ncc(C)cc32)c1C	0
5.045757491	CHEMBL4160664	COCc1ccc(-c2cc3c(cc2F)ncc2c3n(C3CC(OC)C3)c(=O)n2C)cn1	2
4.360314339	CHEMBL2440398	Cc1ccc(S(=O)(=O)NN=Cc2cn(CC(=O)Nc3ccccc3)c3ccccc23)cc1	0
5.0	CHEMBL1823049	COC(=O)N1CC(Oc2cccc(F)c2)CC1C(=O)N1CCCN(C2CCC2)CC1	2
4.522878745	CHEMBL4868731	CC1Cc2c(N3CCC(C4(N)CC4)C3)c(F)cc3cc(C(=O)O)c(=O)n1c23	1
5.086186148	CHEMBL1833986	N=c1ncc(-c2ccc3c(c2)[nH]c2c(C(N)=O)cnc(NC(C4CC4)C4CC4)c23)c[nH]1	2
5.48148606	CHEMBL2164359	O=C(NCc1ccc(OC(F)(F)F)cc1)C1c2ccccc2C(=O)N1Cc1ccc(C(F)(F)F)cn1	2
4.987162775	CHEMBL4102635	O=S(=O)(Nc1cscn1)c1cc(Cl)c(OCC2NCCC=C2c2ccc(F)cc2)cc1F	1
7.522878745	CHEMBL1951775	O=C(CNC(=O)c1cccc(C(F)(F)F)c1)NC1CCN(C2CCC(O)(c3ccnnc3)CC2)C1	3
5.958607315	CHEMBL1223954	NC(=O)c1cccc(SC2CC3CCC(C2)N3Cc2ccccc2)c1	2
6.207608311	CHEMBL4569880	CCC(CC)CN=c1c(C(N)=O)c[nH]c2ccc(-c3ccncc3)cc12	3
4.823908741	CHEMBL3787036	CC(C)(C)NC(=O)C1c2ccc(NS(C)(=O)=O)cc2C(=O)N1Cc1ccccc1-c1ccccc1	1
5.022276395	CHEMBL2333622	CC(C)CN(CC(C)C)c1cc(C(F)(F)F)cc(COCC2(c3ccc(F)cc3)CCN(C)CC2)n1	2
4.88941029	CHEMBL2315932	O=C(CN=c1[nH]cnc2ccc(C(F)(F)F)cc12)NC1CN(C2CCC(c3ccc(O)cn3)CC2)C1	1
6.099999035	CHEMBL1258833	Cc1ncoc1-c1nnc(SCCCN2CCC3(CCc4ccc(Br)cc43)C2)n1C	3
5.27572413	CHEMBL4070136	CC(C)Oc1ccc(-c2cc3c(NC4CCC(C)(N)C4(C)C)c(C(N)=O)cnn3c2)cn1	2
4.522878745	CHEMBL1835992	Cc1nc2ccccc2n1Cc1ccc(C(=O)N(C)C2CCN(C(C)C)C2)cc1	1
4.48148606	CHEMBL2326470	N=c1[nH]c2cc3c(cc2s1)CCN(Cc1cnc[nH]1)CC3	0
4.522878745	CHEMBL5085580	CC(O)c1cn(CCNc2nonc2C(=Nc2ccc(F)c(Br)c2)NO)nn1	1
5.744727495	CHEMBL4646329	COc1cc(C(O)(CCN(C)C)C(c2cc3cc(Br)ccc3nc2OC)c2cccc(OC)c2F)cc(S(C)(=O)=O)n1	2
5.080921908	CHEMBL3218652	Cc1ccccc1-c1nc2cn(-c3ccc(C#N)cc3)nc2c(=O)n1CC1CCCN(C(C)C)C1	2
4.886056648	CHEMBL3628126	N=C1/N=C(/O)C2CCCN2c2ccc(cc2)OCCCCCNC/C(O)=N\c2c(Cl)cc(cc2Cl)CN1	1
7.522878745	CHEMBL1951770	O=C(CNC(=O)c1cccc(C(F)(F)F)c1)NC1CCN(C2CCC(O)(c3ccncc3)CC2)C1	3
4.22184875	CHEMBL4522413	Cc1c(C(C)CN2CCN(C(=O)Cc3ccc(-n4cnnn4)cc3)CC2)ccc2c1COC2=O	0
5.8569852	CHEMBL72	CNCCCN1c2ccccc2CCc2ccccc21	2
5.537602002	CHEMBL5080086	CCC(=O)N(CC1(N2CCN(Cc3ccccc3)CC2)COC1)c1ccccc1	2
6.408935393	CHEMBL4105332	CCN(CC)Cc1cc(C=NNC(=N)CC(O)c2cc3c(F)cc(F)cc3c3cc(C(F)(F)F)ccc23)ccc1O	3
5.721246399	CHEMBL4535152	Cn1cc(NC(=O)c2ccnc(-c3ccnc(NCC4CC4)c3)n2)c(C(N)=O)n1	2
4.958607315	CHEMBL446703	OC1=NCC(c2ccccc2)C12CCN(C1(c3ccccc3)CCCOC1)CC2	1
4.698970004	CHEMBL562533	O=C(c1ccccc1C(F)(F)F)N(c1ccccc1)C1CCNC1	1
4.602059991	CHEMBL3261266	COc1cc(OC)c(C=CS(=O)(=O)Cc2cnc(OC)c(NS(C)(=O)=O)c2)c(OC)c1	1
4.301029996	CHEMBL4282585	Cc1c(CN2CCOCC2)cc(-c2ccc(C(C)C)cc2)n1C1CCCCC1	0
4.777283529	CHEMBL4641678	O=C(Nc1ncc(Cl)s1)C(=NN1CCCC1)c1ccc(S(=O)(=O)C2CC2)cc1	1
7.522878745	CHEMBL4161551	COC(=O)c1ccc2c(c1)N=C(O)C2=C(Nc1ccc2c(c1)N(C(=O)Cn1cccn1)CC2)c1ccccc1	3
4.48148606	CHEMBL1223871	CN(C)C(=O)NC1CCC(CN2C3CCC2CC(Oc2cccc(C(N)=O)c2)C3)CC1	0
4.701146924	CHEMBL3627897	Cc1ncn(-c2cc(Cl)c(C(=O)NCC(c3cccc(F)c3)c3ccc4nc(C)[nH]c4c3)c(Cl)c2)n1	1
4.910094889	CHEMBL4752891	CCCCc1nn(C2=NC(N)=C3C(=NC(=O)C3(C)C)N2)c2ccc(Cl)cc12	1
5.657577319	CHEMBL4176516	CON=Cc1ccc2nc(OC)c(C(c3ccccc3)C(O)(CCN(C)C)c3cccc4ccccc34)cc2c1	2
4.300000029	CHEMBL4435246	COc1ncc(C2=CCOCC2)cc1NS(=O)(=O)c1cn(Cc2ccccc2)c(C)n1	0
6.869666232	CHEMBL3299132	O=C1N=C(O)C(Cc2coc3ccc(Cl)cc3c2=O)S1	3
4.522878745	CHEMBL5084676	CNC(=O)c1c(-c2cccc(O)c2)oc2ccc(O)c(CN3CCC4(COC4)C3)c12	1
5.0	CHEMBL1224091	CC(C)OCC1(C(=O)c2ccc(N)c(Cl)c2)CCCN1	2
4.522878745	CHEMBL214578	COc1ccc2c(C(=O)NCCO)nc(C#N)c(-c3ccccc3)c2c1	1
3.795880017	CHEMBL1290746	Cc1ccc(C(=O)N=c2cco[nH]2)cc1NC(=O)c1cnn(-c2ccccc2F)c1N	0
6.22184875	CHEMBL3806041	NC1CC(N2Cc3cnc4nnc(C5CC5)n4c3C2)CCC1c1cc(F)c(F)cc1F	3
5.619788758	CHEMBL4789106	CC1(CN)CCN(c2cnc(Sc3cccc(Cl)c3Cl)c(N)n2)CC1	2
4.732828272	CHEMBL550401	CC(C)c1ccccc1C(=O)N(C1CCCC1)C1CCNC1	1
5.300000202	CHEMBL4241692	COc1cc(Nc2nc(C)cc(N(C)C)n2)ccc1F	2
5.920818754	CHEMBL3318991	COc1cnc2ccc(=O)n(CCN3CCC(c4nc5cc(Cl)c(F)cc5[nH]4)CC3)c2c1	2
5.045757491	CHEMBL1951599	CC(C)=CCn1c(N2CCCC(N)C2)c(C#N)c2c1c(=O)n(Cc1nccc3ccccc13)c(=O)n2C	2
4.522878745	CHEMBL4852466	COc1ncc2cc1NS(=O)(=O)c1cccc(c1)/C(O)=N\Cc1cc(ccn1)-c1ccnc3ccc-2cc13	1
4.769551079	CHEMBL481717	CCOc1cc2[nH]cc(C(N)=O)c(=Nc3ccc(F)cc3F)c2cc1N1CCC(O)CC1	1
5.716698771	CHEMBL2017565	COc1cc(-c2cn(CC(=O)N(CC(F)(F)F)c3ccc4c(c3)OC(F)(F)O4)nn2)ccc1-n1cnc(C)c1	2
5.259637311	CHEMBL3605025	N#CC1(COc2ccc3ncc(F)c(CCC45CCC(NCc6ccc7c(n6)N=C(O)CO7)(CC4)CO5)c3n2)CC1	2
5.599999383	CHEMBL401777	CCc1nc2cc3c(c(C)c2o1)CCN(CCSc1nnc(-c2cccc4nc(C)ccc24)n1C)CC3	2
4.698970004	CHEMBL1668259	O=C(O)c1ccc(NC(=O)C(C2CCCCC2)n2c(-c3ccc(Cl)cc3)nc3ccccc32)c(C(F)(F)F)c1	1
5.397940009	CHEMBL3979322	CN1CCN(c2ccccc2CNC(=O)c2ccc(F)c(NC(=O)c3cnc4cc(-c5ccnn5C)ccn34)c2)CC1	2
4.366531544	CHEMBL3218891	COCCN1CCCC(Cn2c(-c3cccnc3C)nc3cn(-c4cccc(OC)c4)nc3c2=O)C1	0
4.522878745	CHEMBL5083270	O=C(c1c(-c2ccc(O)cc2)oc2ccc(O)c(CNCC3(O)CC3)c12)N1CCC1	1
5.200000237	CHEMBL554073	N#Cc1cc(N2CCN(CCN3CCC(C(F)(F)F)CC3)C2=O)ccc1F	2
4.602059991	CHEMBL4780286	OCC(Nc1[nH]cnc2nc(-c3ccccc3)cc1-2)c1ccccc1	1
4.522878745	CHEMBL2409313	CCOc1cc2[nH]cc(C(N)=O)c(=Nc3ccc(F)cc3F)c2cc1N1CCN(C)C(=O)C1	1
4.681936665	CHEMBL4451905	CC(C)Cc1cc(CNC(=O)C2C3CN(C(=O)Cc4ccccc4)CC32)nn1-c1ccccc1	1
4.494850022	CHEMBL2151326	COc1cc(N=c2[nH]c3c(cc2F)ncn3C(CO)c2ccc(F)cn2)[nH]n1	0
8.397940009	CHEMBL214731	O=C(NC1CCN(Cc2ccc3c(c2)OCO3)CC1)c1cc(=O)c2cc(F)ccc2o1	3
4.522878745	CHEMBL4553146	COc1cc(C(O)(CCN(C)C)C(c2cc3cc(Br)ccc3nc2OC)c2cc(OC)nc(OC)c2OC)cc(OC)n1	1
5.343901798	CHEMBL3947919	CN(C)CCCNC(=O)c1ccc(Cn2c(Cc3c(Cl)cccc3Cl)nc3ccccc32)cc1	2
4.499999953	CHEMBL3287739	Cc1cc(C(=O)NC2CCC(NC(=O)c3cc(F)cnc3Oc3cccc(-c4ccc(O)cc4CN4CCOCC4)c3)CC2)nn1C	0
6.0	CHEMBL4467510	O=C(Cn1cccn1)NC1CCN(c2c(F)cc3c(=O)c(C(=O)O)cn(C4CC4)c3c2Cl)C1	3
4.638272164	CHEMBL4445556	NCC(Oc1noc2ccc(-c3ccccc3Cl)cc12)c1ccccc1	1
5.100000128	CHEMBL559004	O=C1N(CCN2Cc3ccccc3C2)CCN1c1ccc2occc2c1	2
4.756961951	CHEMBL4457100	CCNC(=O)C1CC(=O)C2(C)CCC3c4ccc(OCCCN5CCCC5C)cc4CCC3C12	1
4.366531544	CHEMBL4216371	CCNC(=O)c1cnc(N)c(OC2CN(C(=O)Cc3ccc(OC(F)(F)F)cc3)CC2(F)F)c1	0
6.346787486	CHEMBL255863	Cc1cn(-c2cc(NC(=O)c3ccc(C)c(Nc4nccc(-c5cccnc5)n4)c3)cc(C(F)(F)F)c2)cn1	3
4.698970004	CHEMBL2436225	CNC(C)C(=O)NC1C(=O)N(Cc2c(OC)ccc3ccccc23)c2ccc(C#N)cc2N(C(C)=O)C1C	1
4.356547324	CHEMBL1365	NCC(O)COc1ccccc1C(=O)CCc1ccccc1	0
5.142667504	CHEMBL3822989	CC(=O)N1CCC(n2cc(Nc3ncc(Cl)c(-c4cnn5ccccc45)n3)c(C)n2)CC1	2
4.522878745	CHEMBL4756763	CC(CCO)n1nc(-c2ccc3nc(OC4CC4)ccc3c2)c(C(N)=O)c1N	1
4.522878745	CHEMBL3425806	O=C1COc2cnc(CNC34CCC(CC5(O)Cn6c(=O)ccc7ncc(F)c5c76)(CC3)OC4)cc2N1	1
6.0	CHEMBL1079481	Cc1ncoc1-c1nnc(SCCCN2CC3CC3(c3ccc(C(F)(F)F)cc3)C2)n1C	3
4.522878745	CHEMBL4249925	CS(=O)(=O)Nc1cccc(CC(=O)Nc2nc(-c3c[nH]c4ncccc34)cs2)c1	1
4.886056648	CHEMBL3234858	COc1cc(OC)cc(-c2nnc(C3(Cc4ccccc4)OC(=O)N(C(C)c4ccccc4)C3=O)o2)c1	1
6.199998172	CHEMBL1257926	Cc1nc(C)c(-c2nnc(SCCCN3CCC4CC4(c4ccc(C(F)(F)F)cc4)CC3)n2C)s1	3
4.638272164	CHEMBL1916540	COc1ccc2c(C)cc(=O)n(CCN3CCC(NCc4cc5c(cn4)OCCO5)CC3)c2c1	1
4.522878745	CHEMBL481205	COCCOc1cc2[nH]cc(C(N)=O)c(=Nc3ccc(C)cc3F)c2cc1N1CCN(C)CC1	1
4.823908741	CHEMBL3787339	CCCC(=O)OC(C(=O)N1N=CCC1C(=O)NCc1cc(Cl)ccc1-n1cnnn1)c1ccc(F)cc1	1
5.300000202	CHEMBL4476371	CC1(c2ccc(OC(F)F)cc2)N=C(O)N(CC(=O)c2ccc(F)cc2F)C1=O	2
5.081445469	CHEMBL442923	CNCc1cc(F)ccc1Oc1ccc(F)c(Cl)c1	2
6.0	CHEMBL4872591	Cc1cc(C)cc(-c2cncc(-c3nc4ccc(C)cc4[nH]3)c2N2CCC(N)CC2)c1	3
4.420216403	CHEMBL559940	CS(=O)(=O)c1ccc2c(c1)nc1n2CC(N)C(c2cc(F)c(F)cc2F)C1	0
4.48148606	CHEMBL4562895	CCS(=O)(=O)c1ccc(C(NC(C)=O)C(=O)Nc2ccc(C(O)(C(F)(F)F)C(F)(F)F)cc2)cc1	0
6.995635629	CHEMBL573485	COc1ccc(-c2cnc3nc(N4CCC(N5CCCCC5)CC4)sc3c2)cn1	3
4.308918508	CHEMBL1824040	CC(=O)c1ccc2c(c1)N(CCN1CCC(NCc3ccc4c(n3)N=C(O)CO4)CC1)C(=O)CO2	0
4.522878745	CHEMBL4470753	Cc1cc(Cc2cc(-c3ccc(Br)cc3)on2)cc(C)c1OC(C)(C)C(=O)O	1
4.494850022	CHEMBL2441438	O=C1OCc2ccc(CCN3CCN(C(=O)Cc4ccc(-n5cnnn5)cc4)CC3)cc21	0
5.416801226	CHEMBL1645167	COC(=O)c1coc(CN2CCN(C(=O)CC(c3ccc(F)cc3)c3ccc(C(F)(F)F)cc3)CC2)n1	2
4.271646218	CHEMBL2180070	CC(c1nc(O)c2cnn(C3CCCC3)c2n1)N1CC(c2ncccn2)C1	0
4.66756154	CHEMBL2069927	CC(Oc1nnc(-c2ccncc2)n1C)c1nnc(-c2cccc(Cl)c2)o1	1
8.443697499	CHEMBL217789	O=C(NC1CCN(Cc2ccc3c(c2)OCO3)CC1)c1cc(=O)c2ccc(Cl)cc2o1	3
5.148741651	CHEMBL4443694	Cc1ccc(C(=C(CCCO)c2ccccc2)c2ccc(N3CCNCC3)cc2)cc1	2
4.397940009	CHEMBL4446835	C=CC(=O)Nc1ccc(-n2nc3c(O)n[nH]c(=N)c3c2-c2oc3ccc(C)cc3c2C)cc1	0
4.698970004	CHEMBL551935	Cc1ccccc1C(=O)N(CC1CCC1)C1CCNC1	1
8.958607315	CHEMBL4457529	COCC(C)(C)C#Cc1c(Cl)c2c(Cl)cc(C(N)=O)nc2n1C1CCCNC1	3
5.800000875	CHEMBL3893197	c1cnc2c(N3CCN(CCCCc4ccc(OCCCN5CCCCCC5)cc4)CC3)cccc2c1	2
7.337242168	CHEMBL2441430	O=C(Cc1ccc([N+](=O)[O-])cc1)N1CCN(CCc2ccc([N+](=O)[O-])cc2)CC1	3
4.04383157	CHEMBL388978	CNC1CC2OC(C)(C1OC)n1c3ccccc3c3c4c(c5c6ccccc6n2c5c31)C(O)=NC4	0
6.769551079	CHEMBL1215755	CN(C)CCN(C)C(=O)c1ccc(C2=NN(c3ccc(C#N)cc3)C(c3ccc(F)cc3)C2)cc1	3
5.970616222	CHEMBL2158564	CCN(CC)CCSc1nc(-c2cc(OC)c(C#N)cc2Cl)c2c(C#N)c[nH]c2n1	2
6.0	CHEMBL3318986	O=c1ccc2ncc(F)cc2n1CCN1CCN(c2nc3ccc(C(F)(F)F)cc3[nH]2)CC1	3
5.327902142	CHEMBL558532	CN1CCN(C(=O)NC2CCN(Cc3ccn(-c4ccc(C(F)(F)F)cc4)c3)CC2)C(c2ccccc2)C1	2
6.22184875	CHEMBL3358114	Cc1nn(C)c(C)c1N(C(F)F)S(=O)(=O)c1c(Cl)cc(CCCC2CCN(C)CC2)cc1Cl	3
4.028909787	CHEMBL3582294	CNC(=O)c1ccc(-c2cc(F)c3ncc(Cc4ccc5ncccc5c4)n3c2)cc1F	0
5.599999383	CHEMBL1289503	O=C1OC2(CCC(c3nc4ccc(OC(F)(F)F)cc4[nH]3)CC2)CN1c1ccccn1	2
4.522878745	CHEMBL3979678	CC1N=C(O)c2cc(-c3cccc4c(=O)n(C)c(=NC(C)(C)C)[nH]c34)[nH]c21	1
4.096910013	CHEMBL3233180	CC(C)N(C)C1CCC(N2CCC(NC(=O)c3cccc(C(C)(C)C)c3)C2=O)C(CS(C)(=O)=O)C1	0
5.30980392	CHEMBL2164358	O=C(NCc1ccc(OC(F)(F)F)cc1)C1c2ccccc2C(=O)N1CCOc1ccccn1	2
5.795880017	CHEMBL2177905	N=C1NC(c2ccncc2)(c2cccc(-c3cncc(F)c3)c2)c2cccc(F)c21	2
5.455931956	CHEMBL2177113	N=C1NC(c2cccc(-c3cncnc3)c2)(c2ccnc(C3CC3)c2)c2cccc(F)c21	2
4.15490196	CHEMBL471757	CC(C)(C)CNc1nc(C#N)nc(N2CCOCC2)c1N	0
5.244125144	CHEMBL3609521	CN(C)CC1CCN(C(=O)Nc2nc3c(s2)-c2nc(C(C)(C)C)sc2CC3)C1C(N)=O	2
5.991399828	CHEMBL557306	O=C(CC1CCN(Cc2ccc(-c3ccc(Cl)cc3)o2)CC1)NCC(O)C(F)(F)F	2
4.522878745	CHEMBL1084762	O=C(O)CC1c2ccccc2CC1NC(=O)c1cc2sc(Cl)c(Cl)c2[nH]1	1
4.522878745	CHEMBL3785555	COc1ccc2c(c1)C(=O)N(Cc1ccccc1-c1ccccc1)C2C(=O)NC(C)(C)C	1
5.300000202	CHEMBL1081203	Cc1ccc2c(-c3nnc(SCCCN4CC5CC5(c5ccccc5)C4)n3C)cccc2n1	2
5.0	CHEMBL4637181	CC1(c2cc(NC(=O)c3cnc(OCF)cn3)ccc2F)CCC(F)(F)C(=N)N1	2
4.602059991	CHEMBL4528355	N=c1[nH]c2ccc(C(=O)NCCc3c[nH]c4ccccc34)cc2s1	1
5.26760624	CHEMBL4100640	O=C(O)CC1CCC2(CC1)CCN(c1ccc(-c3nc4ccc(C(F)(F)F)cc4[nH]3)cn1)CC2	2
4.0	CHEMBL4640019	O=C(NCC1CCOCC1)c1n[nH]c2ccc(-c3cncc(CO)c3)cc12	0
4.632644079	CHEMBL3128201	N=c1[nH]c2c(s1)CCC2C(=O)Nc1ccc(CC2CCC(C(O)c3cccnc3)N2)cc1	1
7.400007822	CHEMBL242600	COc1ccc(-c2nnc(SCCCN3CCc4ccc(-c5cc(C)on5)cc4CC3)n2C)cc1	3
5.548213564	CHEMBL3764650	COc1ccccc1N1CCN(CCCCCC(=O)n2c3ccccc3c3ccccc32)CC1	2
5.259637311	CHEMBL3582332	CCn1cc(C2(c3nnc(N(C)C)o3)NC(c3ncc(-c4ccc(F)cn4)[nH]3)Cc3c2[nH]c2ccccc32)cn1	2
5.0	CHEMBL4460335	O=C(Cn1c(O)nc2ncc(-c3cccc(C(F)(F)F)c3)cc21)NC1CC1	2
4.93930216	CHEMBL3407783	CNC(=O)C12CC1C(n1cnc3c(NC)nc(C#Cc4cccs4)nc31)C(O)C2O	1
4.096910013	CHEMBL4091875	CC1OC(C)(C)C(=O)N(c2cc(-c3cc(C(F)(F)F)c4c(N)ncnn34)ccc2C#N)C1C	0
5.809668302	CHEMBL558442	O=C(NCc1ccc(Cl)cc1O)C1CCN(Cc2ccn(-c3ccc(C(F)(F)F)cc3)c2)CC1	2
8.397940009	CHEMBL4475043	CC1OCC2(CCN(c3cnc4c(-c5cccc(Cl)c5Cl)n[nH]c4n3)CC2)C1N	3
4.48148606	CHEMBL1809051	COc1cc(OC2CN(C(C)=O)C2)ccc1Nc1ncc(Cl)c(-c2cnc3ccccn23)n1	0
4.522878745	CHEMBL4854600	COc1ncc2cc1NS(=O)(=O)c1cccc(c1)/C(O)=N\Cc1cccc(c1)-c1ncnc3ccc-2cc13	1
4.0	CHEMBL209064	CN(C)C(=O)C(c1ccc(-c2ccc3ncnn3c2)cc1)C(N)C(=O)N1CCC(F)(F)C1	0
4.594141601	CHEMBL3596507	COc1cccc2c1[nH]c(=N)n1nc(CN3CCN(c4ccccn4)CC3C)nc21	1
4.187086643	CHEMBL1091863	OC(c1ccccc1)(c1ccccc1)C(c1ccccc1)N1CCOCC1	0
4.92190585	CHEMBL4574502	CC1CC2CSC(=N)NC2(c2ncc(NC(=O)c3ccc(OC(F)F)cn3)s2)CO1	1
4.522878745	CHEMBL4580164	CC(N=c1nc(O)c2cnn(C3CCCC3)c2[nH]1)C(=O)N1CCC(F)C1	1
5.310691141	CHEMBL551543	O=C(NC1CCN(Cc2ccn(-c3ccc(C(F)(F)F)cc3)c2)CC1)N1CCCC(CO)C1	2
4.782516056	CHEMBL3916182	COc1ccc2[nH]c3c(c2c1)CC1c2cc4c(cc2CCN1C3)OCO4	1
8.769551079	CHEMBL1204009	CCOC(=O)CCc1ccc(OCC(O)CNC(C)(C)Cc2ccc3ccccc3c2)c(C#N)c1	3
5.327902142	CHEMBL2425952	CCc1nc2c(Cc3ccc(C(=O)NO)cc3)cccc2c(=O)n1CCc1ccccc1	2
4.522878745	CHEMBL4530411	CCCOc1cc(C(c2cc3cc(Br)ccc3nc2OC)C(O)(CCN(C)C)c2cc(OC)nc(OC)c2)cc(OC)n1	1
4.995678626	CHEMBL1802602	Cn1cc(-c2cnc3ccc4ccc(NS(C)(=O)=O)cc4c(=O)c3c2)cn1	1
4.397940009	CHEMBL2441422	COc1c(CCN2CCN(C(=O)Cc3ccc(-n4cnnn4)cc3)CC2)ccc2c1COC2=O	0
5.0	CHEMBL4637358	N=C1NC2(c3cc(NC(=O)c4cnc(OCF)cn4)ccc3F)COCCC2CC1(F)F	2
6.099999035	CHEMBL1210552	Cc1ncoc1-c1nnc(SCCCN2CC3CC3(c3ccc(S(F)(F)(F)(F)F)cc3)C2)n1C	3
4.522878745	CHEMBL2048873	NC1CCCN(c2c(C=C3SC(=O)N=C3O)cccc2-c2ccncc2)C1	1
4.522878745	CHEMBL3589894	CNC(=O)c1ccc(-c2cc(Cl)cc(Cl)c2Cl)c(=N)[nH]1	1
4.48148606	CHEMBL1916546	COc1cc2c(ccc(=O)n2CCN2CCC(NCc3cc4c(cn3)OCCO4)CC2)cn1	0
5.966576245	CHEMBL558651	CC(C)CN(C(=O)c1ccccc1Oc1ccccc1)C1CCNC1	2
5.397940009	CHEMBL3753902	COc1ccc2ncc(F)c(C(O)CC34CCC(NCc5ccc6c(n5)N=C(O)CO6)(CC3)CO4)c2n1	2
5.0	CHEMBL1091664	Cc1ccc(OC(=O)N(CC(=O)O)Cc2cccc(OCc3nc(-c4ccc(Cl)cc4)sc3C)c2)cc1	2
5.214670165	CHEMBL4746224	CC1(N)CCN(c2cnc(Sc3ccccc3Cl)c(N)n2)CC1	2
4.853871964	CHEMBL2164391	O=C(NCc1ccc(CC(F)(F)F)cc1)C1c2ccccc2C(=O)N1CCc1ccccn1	1
5.200659451	CHEMBL1290732	CC(C)S(=O)(=O)NC1CN(C)CC1c1ccc(-c2cccnc2F)cc1	2
4.508638306	CHEMBL564032	O=C(CC1CCN(Cc2ccn(-c3ccc(C(F)(F)F)cc3)c2)CC1)N1CCCC(C(=O)N2CCCC2)C1	1
4.301029996	CHEMBL3608740	Cc1nsc(-c2nnc3n2CCN(C(=O)c2ccccc2)C3C)n1	0
5.0	CHEMBL3417069	Fc1ccc(Cn2cc(NCCN3CCC(F)(F)CC3)nn2)cc1F	2
5.036212173	CHEMBL2380454	COc1cccc(-c2cccc(C3(C)NC(=N)CS3)c2)c1	2
4.522878745	CHEMBL1867804	COc1ccc(-n2c(C)nnc2SCc2nc(-c3ccc(OC)c(OC)c3)no2)cc1	1
4.096910013	CHEMBL4063870	CC1(N)CCC(Nc2c(C(N)=O)cnn3cc(-c4ccncc4)cc23)C1(C)C	0
5.412289035	CHEMBL550535	O=C(NC1CCN(Cc2ccn(-c3ccc(C(F)(F)F)cc3)c2)CC1)N1CC(N2CCC(C(F)(F)F)CC2)C1	2
4.698970004	CHEMBL1223955	NC(=O)c1cccc([S+]([O-])C2CC3CCC(C2)N3Cc2ccccc2)c1	1
5.385735713	CHEMBL493677	CC(C)(C)CCN1CCC(CNC(=O)c2cc(Cl)cc(Cl)c2)C(F)C1	2
5.400000186	CHEMBL271844	Cc1ccc2c(-c3nnc(SCCCN4CCc5cc6ncoc6cc5CC4)n3C)cccc2n1	2
4.522878745	CHEMBL4289904	Cc1[nH]nc(N=c2cc[nH]c3cc(OCCO)c(S(=O)(=O)C(C)(C)C)cc23)c1C	1
4.0	CHEMBL4638476	Cc1ccc(-c2ncc[nH]2)c(C)c1NC(=O)c1ccc(OCc2ccccn2)cc1	0
5.15490196	CHEMBL552061	O=C(NC1CC1c1ccccc1)N1CCC(c2nc(-c3nccc4ccccc34)no2)CC1	2
4.578067187	CHEMBL4789115	Cc1ccc(NC(=O)c2cccc(C(F)(F)F)c2)cc1C#Cc1nn(C2CCC(O)CC2)c2ncnc(N)c12	1
5.677780705	CHEMBL2010834	CNC(=O)c1ccc(CC(=O)N(C)C2CCN(Cc3ccc(C(F)(F)F)cc3)CC2)cc1	2
4.356547324	CHEMBL1086034	CC1CCCN1CCc1ccc2nc(C3CC3)ccc2c1	0
5.397940009	CHEMBL4457118	O=C(c1ccc(-c2ccc(F)c(F)c2)o1)N1CCN(Cc2ccc(OC3CCNCC3)c(Cl)c2)CC1	2
4.590066877	CHEMBL2315937	Cc1nc2ccc(C(F)(F)F)cc2c(=NCC(=O)NC2CN(C3CCC(O)(c4cncs4)CC3)C2)[nH]1	1
4.522878745	CHEMBL4750009	CCOc1ccc2cc(-c3nn(C(C)(C)CCO)c(N)c3C(N)=O)cnc2c1	1
4.920818754	CHEMBL3234895	CC(C)(O)COCc1cccc(Nc2sc(-c3c(F)cc(C(C)(C)O)cc3F)cc2C(N)=O)n1	1
6.0	CHEMBL4455137	Cc1nccn1CCC(=O)NC1CCN(c2c(F)cc3c(=O)c(C(=O)O)cn(C4CC4)c3c2Cl)C1	3
5.599999383	CHEMBL2146805	CN1CCCC1Cn1nc(Cc2ccc(Cl)cc2)c2cnccc2c1=O	2
7.0	CHEMBL270227	Cc1ccc2c(-c3nnc(SCCCN4CCc5cc6nc(C(F)(F)C(F)(F)F)oc6cc5CC4)n3C)cccc2n1	3
5.920818754	CHEMBL487500	O=C(C1CC1c1ccc(C(F)(F)F)cc1)N1CCN(S(=O)(=O)c2cc(-c3ncon3)cc(C(F)(F)F)c2)CC1	2
4.602059991	CHEMBL562926	O=C(NC1CCc2ccccc2CC1)N1CCC(c2nc(-c3ccccn3)no2)CC1	1
5.420216403	CHEMBL558052	O=C(NC1CCN(Cc2ccn(-c3ccc(C(F)(F)F)cc3)c2)CC1)NC(c1ccccc1)c1ccccc1	2
4.935542011	CHEMBL2069926	CC(Oc1nnc(-c2ccncc2)n1C)c1noc(-c2cccc(Cl)c2)n1	1
5.0	CHEMBL3681317	Cc1nc2ccc(-n3ncc(C(=O)c4cc5ccc(S(C)(=O)=O)cc5[nH]4)c3N)cc2[nH]1	2
6.73754891	CHEMBL473271	Nc1ccc(-c2ccccc2F)cc1NC(=O)c1ccc(CN2CCC3(CCCN3)CC2)cc1	3
5.346787486	CHEMBL4561342	CCOc1cc(C(O)(CCN(C)C)C(c2cc3cc(C#N)ccc3nc2OC)c2cccc3c2OCCO3)cc(OCC)n1	2
4.522878745	CHEMBL4782037	O=C(NC(c1ccccc1)c1ccccc1)c1cnc(-c2cccnn2)nc1O	1
5.195860568	CHEMBL1083405	CC(C)Oc1ccccc1CC(c1ccccc1)N1CCNCC1	2
4.759999957	CHEMBL23	COc1ccc(C2Sc3ccccc3N(CCN(C)C)C(=O)C2OC(C)=O)cc1	1
4.522878745	CHEMBL3764592	O=C(Cn1ccccc1=O)Nc1ccc(CC2CCC(C(O)c3ccccc3)N2)cc1	1
5.599999383	CHEMBL272511	Cc1ccc2c(-c3nnc(SCCCN4CCc5ccc6oc(C)nc6c5CC4)n3C)cccc2n1	2
4.853871964	CHEMBL2036759	O=C(Nc1ccc(F)c(Cl)c1)N1CCN(CC2CCCN(C3CC3)C2)CC1	1
4.22184875	CHEMBL3896657	O=C(O)CCc1cc2cc(-c3cc(OC(F)(F)F)ccc3F)ccc2o1	0
5.100000128	CHEMBL2022941	Cc1ccccc1C(=O)Nc1ccc(-c2n[nH]c(=NCCCN3CCCCC3)o2)cc1	2
7.193820026	CHEMBL3425942	O=c1ccc2ncc(F)c3c2n1CC3(O)CC12CCC(NCOc3cc(F)ccc3F)(CC1)CO2	3
4.508638306	CHEMBL4791746	Cc1nn(-c2ccnc3[nH]c(-c4cccc5c4ccn5C)nc23)cc1CN1CCC(O)C1	1
5.0	CHEMBL1092238	O=C(CNC(=O)c1cccc(C(F)(F)F)c1)NC1CCN(CCN2CCN(C(=O)c3ccccc3Cl)CC2)C1	2
4.48148606	CHEMBL3291424	Cc1cnc2c(C(=O)NCCO)cn(Cc3ncnc(OC(F)F)c3C)c2c1	0
4.397940009	CHEMBL3601334	O=C(CCCCCCC(=O)Nc1ccc2ccnc(Nc3ccc4ccccc4c3)c2c1)NO	0
4.087777943	CHEMBL3221123	CCNC(=O)Nc1cccc(CNc2cc(C(F)(F)F)cc3ncc(N4CCN(C)CC4)cc23)c1	0
5.800000875	CHEMBL403815	Cc1ccc2c(-c3nnc(SCCCN4CCc5c(Cl)cc6oc(C)nc6c5CC4)n3C)cccc2n1	2
4.397940009	CHEMBL1086032	CC1CCCN1CCc1ccc2ncccc2c1	0
5.200000237	CHEMBL1258605	COc1ccc2c(c1)C1(CCC2)CCN(CCCSc2nnc(-c3ocnc3C)n2C)C1	2
5.552841969	CHEMBL2010840	CN(C(=O)Cc1ccc(-n2cnnn2)cc1)C1CCN(Cc2ccc(C(F)(F)F)c(F)c2)CC1	2
5.661543506	CHEMBL1779007	COc1cc(F)ccc1-c1cncc(CNC2CCCCC2)c1	2
4.53313238	CHEMBL1089210	Cc1ccc(OC(=O)N(CC(=O)O)Cc2cccc(OCc3nc(-c4ccc(Cl)cc4)oc3C)c2)cc1	1
6.0	CHEMBL4539776	N=c1nnn(CC(=O)NC2CCN(c3c(F)cc4c(=O)c(C(=O)O)cn(C5CC5)c4c3Cl)C2)[nH]1	3
4.800000053	CHEMBL1084132	c1ccc(N2CCN(CC3CCCCN3)C2)cc1	1
4.48148606	CHEMBL3979811	COC1CC(n2c(=O)n(C)c3cnc4ccc(-c5ccc(OCCCN6CCC6)nc5)cc4c32)C1	0
4.397940009	CHEMBL4857284	CC(=O)N1Cc2cc(S(=O)(=O)C3CC3)ccc2C1C(=O)Nc1ccc(C(O)(C(F)(F)F)C(F)(F)F)cc1	0
5.677780705	CHEMBL3422242	Cc1cc(C2CC3C(C)SC(=N)NC3(c3ccc(F)cc3F)CO2)on1	2
4.958607315	CHEMBL4482864	COCC1Cn2cc(-c3nc(Nc4ccnn4C)ncc3C)nc2C(=O)N1Cc1ccc(F)c(F)c1	1
5.0	CHEMBL4867915	Cc1c(N2CCC(C3(N)CC3)C2)c(F)cc2cc(-c3nnc(O)o3)c(=O)n(C3CC3)c12	2
5.036684489	CHEMBL1092106	CCN1CCC(N(C(=O)NCc2ccc(F)cc2)c2ccc(Cl)cn2)CC1	2
4.657577319	CHEMBL3415610	COc1cccc2[nH]c(-c3nc(NC4CCOCC4N)cnc3C(N)=O)cc12	1
4.705533774	CHEMBL4576509	CN1CCOc2c1cnn1c(-c3ccc4cccc(NCC5(F)CCNCC5)c4n3)nnc21	1
5.0	CHEMBL453653	COc1cccc2nc(-c3ccc(OC4CCN(C5CCC5)CC4)cc3)n(C)c(=O)c12	2
5.100000128	CHEMBL1085672	O=C1N(CC2CCCCN2)CCN1c1cccc(Cl)c1	2
4.795880017	CHEMBL4291213	CN(c1ccc(-c2ccc(-n3cc(CO)cn3)cc2O)nn1)C1CC(C)(C)NC(C)(C)C1	1
5.508638306	CHEMBL1224024	CCCC1(C(=O)c2ccc(Cl)c(Cl)c2)CCCN1	2
5.899998417	CHEMBL564930	CC12CCC(CN(CCN3CCN(c4cccc(Cl)c4)C3=O)C1)C2(C)C	2
4.698970004	CHEMBL4527736	CN1CCOc2c1cnn1c(-c3ccc4c(F)ccc(NCC5(F)CCNCC5)c4n3)nnc21	1
4.742321425	CHEMBL256468	Cc1oc(-c2ccccc2)nc1CCOc1ccc(CC2C(=O)N(c3ccc(C(C)(C)C)cc3)C2C(=O)O)cc1	1
5.0	CHEMBL1171002	O=C(c1ccc(Oc2cccc(Cl)c2)nc1)N1CCCN(C2CCC2)CC1	2
4.48148606	CHEMBL1779019	COc1cc(F)ccc1-c1cncc(CNC(=O)C2CC2)c1	0
4.602059991	CHEMBL4435791	N=c1[nH]c2ccc(C(=O)NC(c3ccccc3)c3ccccc3)cc2s1	1
5.173925197	CHEMBL478615	Cc1ccc2c(=O)n(-c3ccc(OCCCN4CCCC4)cc3)c(C)nc2c1	2
5.346787486	CHEMBL3289797	N=c1[nH]c(C2CC2)cn1CC(O)c1ccc(Cl)cc1Cl	2
4.0	CHEMBL3608748	O=c1ccc2ncc(Oc3ccon3)cc2n1CCN1CCC(NCc2ccc3c(n2)N=C(O)CO3)CC1	0
4.619788758	CHEMBL2029417	Cc1ccc(C2(O)CCC(NC3CCN(C(=O)CNC(=O)c4cccc(C(F)(F)F)c4)C3)CC2)nc1	1
5.599999383	CHEMBL1258834	Cc1nc(C)c(-c2nnc(SCCCN3CCC4(CCc5ccc(Cl)cc54)C3)n2C)s1	2
4.638272164	CHEMBL3823914	CC(=O)N1CCC(n2nc(C)c(Nc3ncc(Cl)c(-c4cnn5ccccc45)n3)c2C)CC1	1
4.096910013	CHEMBL1090212	Cc1ccc(OC(=O)N(CC(=O)O)Cc2cccc(OCc3sc(-c4ccc(Cl)cc4)nc3C)c2)cc1	0
5.217527376	CHEMBL4449598	CN1CCOc2c1cnn1c(-c3ccc4cccc(NC5CCCCC5)c4c3)nnc21	2
4.0	CHEMBL3593760	COc1ccc2c(c1)CCN(C(=O)CNCC1(O)CCCCC1)C2C(C)C	0
5.036212173	CHEMBL2164365	O=C(NCc1ccc(OC(F)(F)F)cc1)C1c2ccccc2C(=O)N1CCc1cnccn1	2
5.327902142	CHEMBL2041173	COc1cc(N2C(=O)N(c3ccc(-c4ccc5n[nH]cc5c4)cc3)C(=O)C23CCN(Cc2ncccc2C)CC3)ncn1	2
7.721246399	CHEMBL2146857	CCOC(=O)c1ccc(CCN2CCN(CCc3ccc([N+](=O)[O-])cc3)CC2)cc1	3
4.602059991	CHEMBL4793053	COc1ccccc1-c1cc2c(NC(CO)c3ccccc3)[nH]cnc-2n1	1
6.37675071	CHEMBL2441434	N#Cc1ccc(CCN2CCN(C(=O)Cc3ccc(-n4cnnn4)cc3)CC2)cc1	3
4.300000029	CHEMBL1770317	CC(C)C1(c2ccc(-c3ccc4ccccc4c3)nc2O)OC(=O)N=C1O	0
5.0	CHEMBL1224093	CC(C)CC1(C(=O)c2ccc3n[nH]cc3c2)CCCN1	2
6.337242168	CHEMBL2146880	CSc1cc(CCN2CCN(CCc3ccc4c(c3)COC4=O)CC2)ccc1C#N	3
4.48148606	CHEMBL4449567	Cc1cnc(Nc2cccnc2C)nc1-c1c[nH]c2c(NC(=O)C(C)N3CCN(C)CC3)cccc12	0
5.0	CHEMBL53089	CC(C)c1cn(-c2ccc(F)cc2)c2ccc(Cl)cc12	2
8.078313525	CHEMBL3422949	CN(C)c1ccc2ncc(F)c(CCC34CCC(NCc5ccc6c(n5)N=C(O)CO6)(CC3)CO4)c2n1	3
5.408935393	CHEMBL1946016	CCN(CC)C(=O)c1ccc(C(=C2CCN(Cc3ccc(F)cc3)CC2)c2ccccn2)cc1	2
3.552841969	CHEMBL193	COC(=O)C1=C(C)NC(C)=C(C(=O)OC)C1c1ccccc1[N+](=O)[O-]	0
4.522878745	CHEMBL1830711	c1cnc(Nc2nc3c(s2)CCCc2n[nH]cc2-3)nc1	1
5.165579296	CHEMBL488437	CNC(C)c1cc(F)ccc1Oc1ccc(Cl)c(Cl)c1	2
7.958607315	CHEMBL513608	CN(C)c1cn(-c2ccc(F)cc2)c2ccc(Cl)cc12	3
4.698970004	CHEMBL3654682	Cc1cc(-c2n[nH]c3cc(NC(=O)NC(C)c4ccccc4)ncc23)cc(C)n1	1
6.0	CHEMBL487763	CNCCC(c1ccccc1)c1c[nH]c2ccccc12	3
4.568636236	CHEMBL4791496	CC(C)(C)n1nc(-c2ccc3cc(OC4CC4)ccc3c2)c(C(N)=O)c1N	1
7.602059991	CHEMBL550393	CC1Sc2ccccc2OC1c1ccc(OCCCN2CCCC2)cc1	3
5.327902142	CHEMBL4537673	CC(c1ccnc(Nc2nc3ccc(-c4cc(N(C)C)ncn4)cc3[nH]2)c1)N1CCN(C(=O)CC(F)(F)F)CC1	2
4.48148606	CHEMBL3824103	Cc1nn(C2CCN(C(=O)C(C)N)CC2)c(C)c1Nc1ncc(Cl)c(-c2cnn3ccccc23)n1	0
4.508638306	CHEMBL3980602	CCn1c(=O)oc2ccc(-c3ccc(CC(C#N)NC(=O)C4CNCCCO4)cc3)cc21	1
4.958607315	CHEMBL4780066	COCCOc1cc(=NC(=O)N2CCCc3cc(CN(CCN(C)C)C(C)=O)c(C=O)nc32)[nH]cc1C#N	1
5.0	CHEMBL4206122	Cc1cccc(-n2cc3c(n2)CN(C(=O)c2cc(S(C)(=O)=O)ccc2OC(C)C(F)(F)F)C3)c1	2
5.040005162	CHEMBL1083425	Fc1ccc(C(Cc2ccccc2OC(F)F)N2CCNCC2)cc1	2
5.200000237	CHEMBL2069420	O=C(NC1COc2cccc(-c3cncnc3)c2C1)c1ccc(OCCC(F)(F)F)nc1	2
5.101274818	CHEMBL1079264	O=C(c1cccc(Cl)c1Cl)N(c1ccccc1)C1CCNC1	2
5.0	CHEMBL3417060	Fc1cccc(Cn2cc(NCCN3CCCCC3)nn2)c1	2
5.962573502	CHEMBL549636	COCC(O)CN(Cc1ccc(F)cc1)C(=O)CC1CCN(Cc2ccc(-c3ccc(Cl)cc3)o2)CC1	2
5.599999383	CHEMBL554693	COc1ccc(CCN(C)CCN2CCN(c3cccc(Cl)c3)C2=O)cc1OC	2
6.045757491	CHEMBL4080513	Cc1cc(CN=c2[nH]c(=N)[nH]c3ccn(Cc4ncccc4Cl)c23)no1	3
5.795880017	CHEMBL4543900	COc1cc(C(O)(CCN(C)C)C(c2cc3cc(C#N)ccc3nc2OC)c2cccc3c2OCO3)cc(OC)n1	2
4.397940009	CHEMBL1085828	CC1CCCN1CCc1ccc2nc(-c3cncnc3)ccc2c1	0
5.0	CHEMBL5081183	CCC(=O)N(CC1(N2CCN(Cc3ccccc3)CC2)CCN(C)CC1)c1ccccc1	2
5.638272164	CHEMBL5070613	CCC(=O)N(CC1(N2CCN(Cc3ccccc3)CC2)CCOCC1)c1ccccc1	2
4.744727495	CHEMBL476993	Cc1ncc(-c2nc(Nc3ccc(N4CCN(C(=O)CO)CC4)cc3)ncc2F)n1C(C)C	1
5.66756154	CHEMBL454657	CNCc1cc(F)c(OC)cc1Oc1ccc(Cl)c(Cl)c1	2
7.795880017	CHEMBL4763995	CSc1ccccc1C(=O)NCCCCC(NC(=O)c1cncs1)c1ncc(-c2ccc3ccccc3c2)[nH]1	3
4.096910013	CHEMBL4474244	CC1CCCN1CCCOc1ccc2c(c1)CCC1C2CCC2(C)C(=O)CC(C(=O)N3CCCC3)C12	0
5.408935393	CHEMBL479036	CC(C)c1nc2ccccc2c(=O)n1-c1ccc(OCCCN2CCCC2)cc1	2
5.063737658	CHEMBL4286477	CC(C)(C)S(=O)(=O)c1ccc2[nH]ccc(=Nc3n[nH]c4c3CCCC4)c2c1	2
6.0	CHEMBL4450305	Cc1nnnn1CCC(=O)NC1CCN(c2c(F)cc3c(=O)c(C(=O)O)cn(C4CC4)c3c2Cl)C1	3
4.48148606	CHEMBL2164371	O=C(NCc1ccc(OC(F)(F)F)cc1)C1c2ccccc2C(=O)N1C1CCOCC1	0
4.522878745	CHEMBL3188857	Cc1cccc(C(=O)Nc2cccc(NC(=O)c3ccccc3C(F)(F)F)c2)c1	1
4.0	CHEMBL4528928	Cc1cc(-c2ccc(C(=O)C3CCCCC3C(=O)Nc3cn(C)nc3C)cc2)n[nH]1	0
4.522878745	CHEMBL4448352	CCN=C1NC2C(OC(CO)C(O)C2F)S1	1
5.522878745	CHEMBL524087	Clc1ccc(-n2c(-c3ccc(Cl)cc3Cl)nc3c(NC4CCCCC4)ncnc32)cc1	2
3.378460227	CHEMBL2440387	COc1ccc2c(c1)c(C=NNS(=O)(=O)c1ccc(C)cc1)cn2CC(=O)Nc1ccc(Cl)cc1	0
5.468521083	CHEMBL5074927	CCC(=O)N(CC1(N2CC3CN(Cc4ccccc4)CC3C2)CCOCC1)c1cccc(C(F)(F)F)n1	2
5.0	CHEMBL5094466	COC1(C)CC(OC2C(C)/C(O)=N\C(C(C)C)/C(O)=N\C(Cc3ccc(NC(=O)C(Cc4ccccc4Cl)NC(=O)Nc4ccccc4)cc3)CC(=O)N(C)CC(C)CC(C)(O)C(OC3OC(C)CC(N(C)C)C3O)C2C)OC(C)C1O	2
5.800000875	CHEMBL551914	CC1CCN(CCN2CCN(c3cccc(Cl)c3)C2=O)CC1	2
4.301029996	CHEMBL4068797	Cc1nc(COc2nc(=N)[nH]c3ccn(Cc4ccccn4)c23)no1	0
5.148741651	CHEMBL2036764	O=C(Nc1ccc(Br)cc1)N1CCN(CC2CCCN(C3CC3)C2)CC1	2
5.522878745	CHEMBL4589844	NCC1(c2cccc(-c3ccnc4[nH]nc(C(F)(F)F)c34)c2)CCC1	2
4.568636236	CHEMBL2331747	Cc1cn(C2CCCN(S(=O)(=O)c3ccc(O)c(Oc4cccc(Cl)c4)c3)C2)c(=O)nc1O	1
7.886056648	CHEMBL1257226	CC(c1ccccc1)N1C2CCC1CC(Oc1cccc(C(N)=O)c1)C2	3
4.756961951	CHEMBL4645293	O=C(Nc1nccs1)C(=NN1CCCC1)c1ccc(S(=O)(=O)C2CC2)cc1	1
4.747146969	CHEMBL4528812	C[S+]([O-])c1ccc(-c2ccc3ncc(-c4ccc(S(C)(=O)=O)cc4)n3n2)cc1	1
5.628932138	CHEMBL4558874	CS(=O)(=O)c1cccc(-c2ccc3ncc(-c4cccc(S(C)(=O)=O)c4)n3n2)c1	2
5.028306761	CHEMBL2325740	COCCC(NC(=O)C1(N)CCN(c2ncnc3[nH]ccc23)CC1)c1ccc(Cl)cc1	2
5.910094889	CHEMBL4799863	CC1CN(CCC2CCC(NC(=O)N(C)C)CC2)CCc2ccc(Cl)cc21	2
6.455931956	CHEMBL4090245	O=c1n(Cc2ccc(Cl)cc2)c2sc3c(c2c2ncnn12)CCN(CC1CCOCC1)C3	3
5.795880017	CHEMBL1642362	O=C(NC1CCCCC1)C(C1CCCCC1)n1c(-c2ccc(Cl)cc2)nc2cc(F)c(Cl)cc21	2
4.659555885	CHEMBL2058837	CC(C)(N)C(=O)N1CCn2c(nc(-c3ccc(F)cc3)c2Nc2ccc(F)cc2)C1(C)C	1
5.0	CHEMBL1078741	CC(C)CN(C(=O)c1cc(Cl)cc(Cl)c1)C1CCNC1	2
5.0	CHEMBL4166594	CN=c1nc2c(OC3CCOCC3)cc(-c3cnc(OC)c(NS(=O)(=O)c4ccc(F)cc4F)c3)cc2c(C)[nH]1	2
5.585026652	CHEMBL4578975	COc1cc(C(O)(CCN(C)C)C(c2cc3cc(Br)ccc3nc2OC)c2ccnc(OC)c2OC)cc(OC)n1	2
3.620000003	CHEMBL22	COc1cc(Cc2c[nH]c(=N)[nH]c2=N)cc(OC)c1OC	0
5.795880017	CHEMBL4095178	COc1cccnc1Cn1ccc2[nH]c(=N)[nH]c(=NCc3cc(C)on3)c21	2
4.987162775	CHEMBL1957792	COC(=O)NCCc1ccccc1-c1ccc(C2CNCCC2c2ccn(C)c(=O)c2)c(Cl)c1	1
5.800000875	CHEMBL2	COc1cc2nc(N3CCN(C(=O)c4ccco4)CC3)[nH]c(=N)c2cc1OC	2
3.522878745	CHEMBL4638390	Cc1c(N2CCC(C(C)N)C2)c(F)cc2c(CN)cc(=O)n(C3CC3)c12	0
5.173925197	CHEMBL3353404	C=CC(=O)Nc1cc(Nc2ncc(Cl)c(-c3cnn4ccccc34)n2)c(OC)cc1N(C)CCN(C)C	2
6.142667504	CHEMBL3237443	Fc1nccc2c3cnc(Nc4ccc(N5CCNCC5)cn4)nc3n(C3CCCC3)c12	3
5.0	CHEMBL2347999	CN1CCC(c2nn(-c3cnc4[nH]cc(C(=O)NC(C)(C)CO)c4n3)c3ccccc23)CC1	2
6.318758763	CHEMBL3221134	O=[N+]([O-])c1cccc(CNc2cc(C(F)(F)F)cc3ncc(N4CCN(CCO)CC4)cc23)c1	3
5.0	CHEMBL1818831	COc1cc(-c2cn(Cc3cccc(-n4cccn4)c3)nn2)ccc1-n1cnc(C)c1	2
5.0	CHEMBL4466805	COc1nc(-c2nn(C)c(=Nc3cc(F)cc(C(F)(F)F)c3)[nH]2)ccc1-n1cnc(C)c1	2
5.468521083	CHEMBL1777878	CC#CC(c1ccc(Oc2ccc(C(F)(F)F)cc2OC(F)F)cc1)C1OC(=O)N=C1O	2
5.920818754	CHEMBL3086043	O=C(NC(c1ccc(Cl)cc1)c1ncccn1)C1CCC(N2CCOCC2)CC1c1ccc(Br)cc1	2
4.48148606	CHEMBL4515785	COc1cc(C(=O)NCCF)c2ncn(Cc3ncnc(N(C)C)c3C)c2c1	0
5.578396073	CHEMBL2403836	Cc1cc(Nc2ncc(Cl)c(=Nc3ccccc3S(=O)(=O)C(C)C)[nH]2)c(OC(C)C)cc1C1CCN(CCO)CC1	2
5.03000014	CHEMBL239099	N#Cc1ccc(C(=O)N2CCN(c3ccc(OC4CCN(C5CCC5)CC4)cc3)C(=O)C2)cc1	2
5.443697499	CHEMBL2010844	CN(C(=O)Cc1ccc(-n2cnnn2)cc1)C1CCN(Cc2ccc(C(F)(F)F)cc2)CC1F	2
4.886056648	CHEMBL2336328	CC1CN(c2nc(N3CCOCC3)c3ccc(-c4cccc(CNCCO)c4)nc3n2)CC(C)O1	1
4.0	CHEMBL3806003	NC1CC(N2Cc3nn4cccnc4c3C2)CCC1c1cc(F)c(F)cc1F	0
5.397940009	CHEMBL1801191	COC1CN(c2nnc(C)c3c(C)n(-c4ccc(Cl)cc4OC(F)(F)F)nc23)C1	2
5.001740662	CHEMBL2179674	Cn1cc2c(OCC3CCN(CCc4ccc(C(=O)O)cc4)CC3)nc3ccccc3c2c1	2
4.522878745	CHEMBL3746122	O=C(N=c1cc(C2CC2)o[nH]1)n1ccc2cc(Oc3ncnc4c3CNC4)ccc21	1
4.659555885	CHEMBL2017584	COc1cc(-c2cn(C3CCCCN(CC(F)(F)F)C3=O)nn2)ccc1-n1cnc(C)c1	1
4.744727495	CHEMBL3219123	COCC(C)Oc1cc(Oc2ncc(C(=O)N3CCC3)cc2Cl)cc(C(=O)Nc2cnc(C)cn2)c1	1
5.585026652	CHEMBL1950489	CC1CCN(C(=O)c2ccc3c(c2)c2c(n3C)CCN(C3CCOCC3)C2)CC1	2
5.292429824	CHEMBL1644183	O=C(O)CCNC(=O)c1ccc(Cn2nc(-c3cc(Cl)cc(Cl)c3)cc2-c2ccc(OC(F)(F)F)cc2)cc1	2
4.886056648	CHEMBL1824044	COc1ccc2c(c1)N(CCN1CCC(NCc3ccc4c(n3)N=C(O)CO4)CC1)C(=O)CO2	1
5.920818754	CHEMBL401895	Cc1cc(C)n(-c2cc(NC(=O)COc3cccc(CN(C)C)c3)nc(-c3ccc(C)o3)n2)n1	2
4.508638306	CHEMBL2326687	Clc1ccc(C2CC=CCNC2)cc1	1
5.298432015	CHEMBL563117	CCN(C(=O)c1ccccc1Oc1ccccc1)C1CCNC1	2
4.200000031	CHEMBL3221493	CC(C)OCC(Oc1ncnc2c1cnn2-c1ncccc1Cl)C(=O)Nc1ccc(Cl)cn1	0
1.619788758	CHEMBL378253	OC1=NCC(c2ccc(F)cc2)C12CCN(C1CCCCC1(O)c1ccccc1)CC2	0
5.004364805	CHEMBL2333632	COc1cc(C(F)(F)F)cc(COCC2(c3ccc(F)cc3)CCN(C)CC2)n1	2
4.906578315	CHEMBL1086072	Cc1nc(-c2nc(-c3ccc4cc(CCN5CCCC5C)ccc4n3)cs2)cs1	1
4.300000029	CHEMBL575966	Cc1onc(-c2ccccc2Cl)c1C(=O)N(C)c1ccc(Cl)cc1	0
4.585026652	CHEMBL2441424	O=C1OCc2cc(CCN3CCN(C(=O)Cc4ccc(-n5cnnn5)cc4)CC3)c(F)cc21	1
6.552841969	CHEMBL2146872	O=C1OCc2cc(CCN3CCN(CCc4ccc5nonc5c4)CC3)ccc21	3
4.096910013	CHEMBL3263640	Cc1c(NC(=O)c2ccc(C(C)(C)C)cc2)cccc1-c1nc(Nc2ccc(C(=O)N3CCOCC3)cc2)c2nc[nH]c2n1	0
6.0	CHEMBL1079938	Cc1ncoc1-c1nnc(SCCCN2CC3CC3(c3cccc(C(F)(F)F)c3F)C2)n1C	3
5.76700389	CHEMBL2158626	CCN(CC)CCOc1cc(-c2nc(SC)nc3[nH]cc(C#N)c23)c(Cl)cc1Cl	2
4.721246399	CHEMBL2326690	C1=CCC(c2cc3ccccc3o2)CNC1	1
4.522878745	CHEMBL1819270	Cc1nn2ccccc2c1CCNCc1ccc(C=CC(=O)NO)cc1	1
5.0	CHEMBL477201	COc1ccc2c(=O)n(-c3ccc(OCCCN4CCCC4)cc3)c(C)nc2c1	2
3.869666232	CHEMBL216894	COc1ccc2c(=O)n(CC(O)CO)c(C#N)c(-c3ccccc3)c2c1	0
5.397940009	CHEMBL1916533	COc1ccc2ncc(F)c(CCN3CCC(NCc4ccc5c(n4)N=C(O)CO5)CC3)c2n1	2
5.627087997	CHEMBL4465203	C[S+]([O-])c1ccc(-c2cnc3ccc(=Nc4cccc(S(C)(=O)=O)c4)[nH]n23)cc1	2
4.900000142	CHEMBL3221503	CC(C)OCC(Oc1ncnc2c1cnn2-c1ccccc1Cl)C(=O)N=c1ccc(C#N)c[nH]1	1
4.920818754	CHEMBL1221915	CC(C)N1CC(C(=O)Nc2ccc(Cl)cn2)C(C(=O)Nc2ccc(-n3ccccc3=O)cc2F)C1	1
4.0	CHEMBL2179707	CC(C)n1nc(C(=O)NCC2CCN(CCc3ccc(C(=O)O)cc3)CC2)c2ccccc21	0
5.244125144	CHEMBL4782111	O=C(NC1CCN(CC2CC2)CC1C(=O)NC1(c2ncccn2)CC1)c1cc(-c2ccc(F)cc2F)on1	2
4.522878745	CHEMBL552382	O=C(NC1CC1c1ccccc1)N1CCC(c2nc(-c3ccccn3)no2)CC1	1
5.124938737	CHEMBL3787166	O=C(c1noc(-c2ccccc2)n1)N1CCC(Oc2ccc(CN3CCCC3)cc2)CC1	2
4.890421453	CHEMBL3235396	CCCCCCCc1[nH]c2ccc([N+](=O)[O-])cc2c(=O)c1CO	1
5.080921908	CHEMBL381145	CC(c1ccc(-c2ccc(O)nc2)cc1)C(N)C(=O)N1CCC(F)C1	2
4.48148606	CHEMBL2313224	O=P(Nc1cccnc1)(c1ccccc1)c1ccccc1	0
4.096910013	CHEMBL3233189	CC(C)N(C)C1CCC(N2CCC(NC(=O)c3cccc(OC(F)(F)F)c3)C2=O)C(CS(=O)(=O)C(C)(C)C)C1	0
5.707743929	CHEMBL3422764	COc1ccc2ncc(O)c(CCC34CCC(NCc5ccc6c(n5)N=C(O)CO6)(CC3)CO4)c2n1	2
4.832682665	CHEMBL4069786	O=C(O)C1CCC2(CCN(c3ccc(-c4nc5ccc(C(F)(F)F)cc5[nH]4)cn3)CC2)OC1	1
5.30980392	CHEMBL3314349	CN(C)Cc1ccc2c(c1)CCN(C(=O)c1cc3cc(Cl)ccc3n1C)C2	2
4.397940009	CHEMBL4462946	Cc1c(-c2c3c(=N)[nH]nc(O)c3nn2-c2ccc(NC(=O)C=CCN(C)C)cc2)oc2ccc(Cl)cc12	0
5.400000186	CHEMBL4167669	CN(C)CCC(=O)NC1c2ccccc2CC1NC(=O)c1cc2cc(F)c(F)cc2[nH]1	2
4.602059991	CHEMBL4464690	N#Cc1ccc(CS(=O)(=O)c2ccc3[nH]c(=N)sc3c2)cc1	1
4.549750892	CHEMBL3425931	O=c1ccc2ncc(F)c3c2n1CC3(O)CC12CCC(NCc3ccc4c(c3)OC(F)(F)O4)(CC1)CO2	1
6.399996913	CHEMBL255566	Cc1ccc2c(-c3nnc(SCCCN4CCc5cc6nc(C(C)(C)C)oc6c(Br)c5CC4)n3C)cccc2n1	3
6.882728704	CHEMBL415944	COC(=O)Cc1ccc(-n2cc(C3CCN(CCN4CCN=C4O)CC3)c3cc(Cl)ccc32)cc1	3
5.27572413	CHEMBL4645820	COc1cc(C(O)(CCN(C)C)C(c2cc3cc(C#N)ccc3nc2OC)c2cccc(OC)c2F)cc(OC(F)F)n1	2
4.886056648	CHEMBL4752290	COCCOc1cc(=NC(=O)N2CCCc3cc(CN4CC(C)NC(C)C4)c(C=O)nc32)[nH]cc1C#N	1
5.236572006	CHEMBL4585644	COc1cc(C(O)(CCn2ccnc2)C(c2cc3cc(Br)ccc3nc2OC)c2ccnc(OC)c2OC)cc(OC)n1	2
5.800000875	CHEMBL1835059	Cc1cccc(N=c2[nH]c(NC3CNC3)ncc2C(N)=O)c1	2
4.900000142	CHEMBL1290147	N#Cc1ccc2nc(C3CCC4(CC3)CN(c3ccccn3)C(=O)O4)[nH]c2c1	1
4.522878745	CHEMBL4864407	COc1ncc2cc1NS(=O)(=O)c1cccc(c1)/C(O)=N\Cc1cncc(c1)-c1cnc3ccc-2cn13	1
4.477555766	CHEMBL3289805	N=c1[nH]c2cccnc2n1CC(O)c1cccc(Cl)c1Cl	0
6.0	CHEMBL257525	Cc1ccc2c(-c3nnc(SCCC(C)N4CCc5cc6nc(C(F)(F)F)oc6c(C)c5CC4)n3C)cccc2n1	3
5.231361899	CHEMBL142992	CC(C)N(CCc1c[nH]c2ccccc12)Cc1ccc(C=CC(=O)NO)cc1	2
4.48148606	CHEMBL3823154	Cc1nn(C2CCN(C(=O)CN)CC2)c(C)c1Nc1ncc(Cl)c(-c2cnn3ccccc23)n1	0
8.412289035	CHEMBL3422947	N#Cc1ccc2ncc(F)c(CCC34CCC(NCc5ccc6c(n5)N=C(O)CO6)(CC3)CO4)c2n1	3
5.22184875	CHEMBL4755819	Nc1nc(N2CCC3(CCCC3N)CC2)cnc1Sc1cccnc1C(F)(F)F	2
4.872895202	CHEMBL2315928	COc1cccc(C2(O)CCC(N3CC(NC(=O)CN=c4[nH]cnc5ccc(C(F)(F)F)cc45)C3)CC2)n1	1
5.700000504	CHEMBL561054	CC1CCCCN1CCN1CCN(c2cccc(Cl)c2)C1=O	2
4.962573502	CHEMBL4777349	OC1=NCCC12CCN(c1c(Cl)cncc1-c1cc3ccccc3o1)CC2	1
3.522878745	CHEMBL2023067	N#Cc1ccccc1Cn1c(N2CCCC(N)C2)nc2c(Br)c[nH]c2c1=O	0
4.522878745	CHEMBL1093053	CC(C)(C)c1[nH]c2ccccc2c1C1CCCN(Cc2ccc(C=CC(=O)NO)cc2F)C1	1
4.387216143	CHEMBL1824041	N#Cc1ccc2c(c1)N(CCN1CCC(NCc3ccc4c(n3)N=C(O)CO4)CC1)C(=O)CO2	0
4.823908741	CHEMBL1224138	NC(=O)c1cncc(OC2CC3CCC(C2)N3Cc2ccccc2)n1	1
4.48148606	CHEMBL3291065	Cn1ncc(C(=O)N2C3CCC2CC(Nc2cc(=O)n(C)c4ncccc24)C3)c1Cl	0
7.199970641	CHEMBL562464	O=C1N(CCN2CC3CCC2Cc2ccccc2C3)CCN1c1cccc(Cl)c1	3
4.900000142	CHEMBL255220	Cc1nc2ccc3c(c2s1)CCN(CCCSc1nnc(-c2ocnc2C)n1C)CC3	1
4.065501549	CHEMBL459357	CN(C)C(=O)C(c1ccc(C2=CN3NC=NC3C=C2)cc1)C(N)C(=O)N1CCC(F)C1	0
5.595166283	CHEMBL2407173	CCOC(=O)N1CCC(CN2CCC3(CC2)CC(=O)N(C)c2ncccc23)CC1	2
5.0	CHEMBL3417049	Clc1ccc(-n2cc(NCCN3CCOCC3)nn2)cc1Cl	2
3.96253366	CHEMBL4586478	O=C(CCCS(=O)(=O)c1ccccc1)NC1CCOC1=O	0
4.522878745	CHEMBL4759936	CC(C)(CCO)n1nc(-c2cnc3cc(OC4CC4)ccc3c2)c(C(N)=O)c1N	1
4.173925197	CHEMBL583299	CCC1OC(=O)C(C)C(=O)C(C)C(OC2OC(C)CC(N(C)C)C2O)C(C)(O)CC(C)C(=O)C(C)C2N(C3CN(Cc4c(O)cnc5cccnc45)C3)C(=O)OC12C	0
4.677780705	CHEMBL2180035	COc1cccc(-c2cccc(C3(C4CCOCC4)N=C(C)C(N)=N3)c2)c1	1
4.958607315	CHEMBL4581355	Cc1c(F)c(Nc2ccc(-c3cn(C)cn3)cn2)cc2c1ncn2CC1CC1	1
4.698970004	CHEMBL2441417	Cc1c(CCN2CCN(C(=O)Cc3ccc(-n4cnnn4)cc3)CC2)ccc2c1COC2=O	1
4.886056648	CHEMBL3628125	N=C1/N=C(/O)C2CCCN2c2ccc(cc2)OC/C=C\CCNC/C(O)=N\c2c(Cl)cc(cc2Cl)CN1	1
4.530000033	CHEMBL2346972	Fc1ccc(CN2CCN(C3=Nn4c(nnc4C(F)(F)F)CC3)CC2)cc1	1
4.522878745	CHEMBL3898258	O=C(Nc1ccc(OC(F)(F)Cl)cc1)c1cnc(N2CC(O)C(O)C2)c(-c2cncnc2)c1	1
6.599997654	CHEMBL561326	O=C1N(CCN2CCC(c3nnc(-c4ccccc4)o3)CC2)CCN1c1cccc(Cl)c1	3
4.397940009	CHEMBL574387	CC(=O)Nc1ccc(-c2cnc3nc(N4CCC(N5CCCCC5)CC4)sc3c2)cn1	0
5.13667714	CHEMBL3582319	CCn1cc(C2(c3noc(C)n3)NC(c3ncc(-c4ccc(F)cn4)[nH]3)Cc3c2[nH]c2ccccc32)cn1	2
4.818442226	CHEMBL1091880	OC(c1cccnc1)(c1cccnc1)C(Cc1ccccc1)N1CCOCC1	1
6.099999035	CHEMBL429132	Cc1ccc2c(-c3nnc(SCCCN4CCc5cc6nc(C(C)(C)C)oc6cc5CC4)n3C)cccc2n1	3
4.100000019	CHEMBL3221496	CC(C)OCC(Oc1ncnc2c1cnn2-c1ncccc1Cl)C(=O)Nc1ccc(F)cn1	0
4.920818754	CHEMBL4848062	COc1nc(C2=NOC(C3CC3)C(c3ccc(Cl)cc3)N2)ccc1-n1cnc(C)c1	1
6.22184875	CHEMBL497999	CS(=O)(=O)c1ccc(OCC2CC2)c(C(=O)N2CCN(c3ccc(C#N)cc3F)CC2)c1	3
4.522878745	CHEMBL2029571	N#Cc1ccnc(N2CCC(C(=O)N3CCC(NC4CCC(O)(c5ccc(-c6ncccn6)cn5)CC4)C3)CC2)c1	1
5.552841969	CHEMBL1824031	O=C1COc2ccc(Br)cc2N1CCN1CCC(NCc2ccc3c(n2)N=C(O)CO3)CC1	2
4.0	CHEMBL3799746	CNC(=O)c1cc(Oc2ccc3nc(NC(=O)Nc4ccc(Cl)c(C(F)(F)F)c4)sc3c2)ccn1	0
4.602059991	CHEMBL2337725	COc1cc(N2Cc3ccc(Sc4ccc(F)cc4)nc3C2=O)ccc1OCCN1CCCC1	1
5.886056648	CHEMBL377114	OC1=NCC(c2ccc(F)cc2)C12CCN(C1(c3ccc(F)cc3)CCCCC1)CC2	2
4.958607315	CHEMBL2031871	O=C(NC1CC1)c1ccc(-c2ccc3c(c2)CCN(CCN2CCCC2)C3=O)cc1	1
5.119186408	CHEMBL2086693	CC1CN(c2noc(C(F)(F)F)n2)CCN1c1ncc(OCc2ccncc2C#N)cn1	2
5.055517328	CHEMBL87045	c1ccc(C2(c3ccccc3)CC2C2=NCCN2)cc1	2
5.161150909	CHEMBL4560579	C#CCOc1cnc(C(=O)Nc2cc(F)c(F)c(C3(C)NC(=N)SC4(COC)CC43)c2)cn1	2
5.084072788	CHEMBL4441783	O=C(CSc1nc2ccc([N+](=O)[O-])cc2[nH]1)Nc1ccc(Oc2ccccc2)cc1	2
4.698970004	CHEMBL4550510	N#Cc1ccc(OC2CN(S(=O)(=O)c3ccc(Cl)cn3)CC2(O)CN)cc1F	1
4.0	CHEMBL4637909	Cn1nccc1C1CCCC1Oc1cc(F)c(S(=O)(=O)Nc2ccncn2)cc1Cl	0
4.522878745	CHEMBL4796309	CC(CCO)n1nc(-c2cnc3cc(OC4CC4)ccc3c2)c(C(N)=O)c1N	1
5.400000186	CHEMBL255158	Cc1ncccc1-c1nnc(SCCCN2CCc3ccc4oc(C(F)(F)F)nc4c3CC2)n1C	2
3.958607315	CHEMBL4793600	O=S(=O)(C=Cc1ncccc1Cl)c1ccccc1Cl	0
5.0	CHEMBL3982647	CC1(C)C2CCC1(C)C(NC(=O)C(CC1CCCCC1)NS(=O)(=O)NC(CCCCN)C(=O)O)C2	2
5.060480747	CHEMBL1684950	CC(C)c1ccc(CC(=O)NC(C)c2ccc(OCC(F)(F)F)cn2)cc1	2
5.522878745	CHEMBL1099330	O=C(O)CCCOc1cccc(CCCCCCOc2cc(-c3ccccc3)cc(-c3ccccc3)n2)c1CCC(=O)O	2
9.207608311	CHEMBL1257938	Cc1ccccc1CN1C2CCC1CC(Oc1cccc(C(N)=O)c1)C2	3
4.756961951	CHEMBL3353411	C=CC(=O)Nc1cc(Nc2nccc(-c3c[nH]c4ccccc34)n2)c(OC)cc1N(C)CCN(C)C	1
5.0	CHEMBL1171754	O=C(c1ccc(Oc2ccc(F)cc2)nc1)N1CCCN(C2CCC2)CC1	2
8.30980392	CHEMBL1258724	Cc1ccccc1C(C)N1C2CCC1CC(Oc1cccc(C(N)=O)c1)C2	3
4.700000069	CHEMBL4229220	N#Cc1cnccc1COc1cnc(N2CCN(c3nnc(C(F)(F)F)o3)CC2)nc1	1
4.522878745	CHEMBL4778128	CCn1c(O)nc2nc(-n3nc(Cc4ccccc4F)c4ccccc43)nc(N)c21	1
4.0	CHEMBL2158485	O=C(NC1C2CC3CC1CC(O)(C3)C2)c1cnc(N2CCOCC2)nc1C1CC1	0
6.823908741	CHEMBL4634943	N=c1nc(N2CCC(N(CCc3ccc(Cl)cc3)Cc3cccc(O)c3)CC2)[nH][nH]1	3
6.22184875	CHEMBL4289183	CC1(C)CC(N=c2ccc(-c3cc4ccccc4s3)n[nH]2)CC(C)(C)N1	3
[truncated: 4,143 more rows]
